# Supplementary material for: Rapidly increasing cyanobacteria blooms in the subarctic Great Slave Lake: observations from Indigenous, local, and scientific knowledge
Source: Sci Rep. 2025 Jul 8;15:24492. doi: 10.1038/s41598-025-07432-5 (PMC12238587; doi:10.1038/s41598-025-07432-5)
Supplement: Supplementary file 2 — Supplementary Material 2 [file 41598_2025_7432_MOESM2_ESM.xlsx]

## Sheet: Table D1_Bloom Observation
Year	Month	Day	Latitude	Longitude	Site Description	Status	Dominant Species	Observed by
1989	8		62.4037	-114.747	Fiddler's Lake Sewage Lagoon Outlet, localized within 1 km	Observed	Unknown	Local Land User
2009	8		62.3427	-114.515	SW Yellowknife Bay, 15 km from Yellowknife	Observed	Unknown	Local Land User
2013	9	7	62.4107	-114.31	Yellowknife Bay at Dettah	Observed	Unknown	ECCC Scientist
2014	7	8	62.3309	-114.658	SWW Yellowknife Bay, near Baker Island vincity of West Mirage Islands	Observed	Unknown	DFO Scientist
2015	8	8	62.4093	-114.326	Yellowknife Bay at Dettah	Confirmed	Dolichospermum lemmermannii	Grad Student (Reported in MSc Thesis: Alambo, K.I., 2016)
2015	8	15	62.4109	-114.312	Yellowknife Bay at Dettah	Confirmed	Dolichospermum lemmermannii	Grad Student (Reported in MSc Thesis: Alambo, K.I., 2016)
2016	8	22	62.358	-114.789	NW Baker Island	Observed	Unknown	GNWT-ECC and ECCC Aerial Survey
2016	8	22	62.3738	-114.814	NW Baker Island	Observed	Unknown	GNWT-ECC and ECCC Aerial Survey
2018	8		61.6234	-114.706	West Basin S Hardisty Island, Offshore	Observed	Unknown	Local Land User, Commerical Fisherman
2020	8		62.4132	-114.337	Yellowknife Bay	Observed	Unknown	Local Land User, Commerical Fisherman
2020	9	4	62.3365	-114.585	SW Yellowknife Bay, 15 - 20 km from Yellowknife	Observed	Unknown	Local Land User
2020	9	4	62.3485	-114.511	SW Yellowknife Bay, 15 - 20 km from Yellowknife	Observed	Unknown	Local Land User
2021	8	2	62.2711	-114.46	West Mirage Islands	Confirmed	Dolichospermum spp.	Local Land User
2022	8	19	62.3365	-114.585	SW Yellowknife Bay, 15 - 20 km from Yellowknife	Observed	Unknown	Local Land User
2022	8	11	62.4014	-114.748	Fiddler's Lake Sewage lagoon Outlet regional area	Observed	Unknown	Satelitte, Sentinal-2
2022	8	11	62.4248	-114.867	Fiddler's Lake Sewage lagoon Outlet regional area	Observed	Unknown	Satelitte, Sentinal-2
2022	8	11	62.4203	-114.827	Fiddler's Lake Sewage lagoon Outlet regional area	Observed	Unknown	Satelitte, Sentinal-2
2022	8	11	62.4148	-114.784	Fiddler's Lake Sewage lagoon Outlet regional area	Observed	Unknown	Satelitte, Sentinal-2
2022	8	11	62.3937	-114.77	Fiddler's Lake Sewage lagoon Outlet regional area	Observed	Unknown	Satelitte, Sentinal-2
2023	7	17	61.595	-115.692	West Basin at Moraine Point/ Moraine Bay	Observed	Unknown	DFO Staff
2023	7	18	62.4294	-114.347	Yellowknife Bay at Negus Point	Observed	Unknown	Reported to NWT Spill Line
2023	7	19	62.4255	-114.352	Yellowknife Bay at Negus Point	Confirmed	Dolichospermum spp.	GNWT-ECC Scientist (Jeffrey Cederwall)
2023	7	20	62.4603	-114.333	Yellowknife Bay at Joliffe Island and Burwash Island	Confirmed	Dolichospermum spp.	GNWT-ECC Scientist (Jeffrey Cederwall)
2023	7	21	62.4655	-114.341	Yellowknife Bay at Houseboats	Observed	Unknown	GNWT-ECC Coordinator (Mike Palmer)
2023	7	21	62.1243	-113.807	North Arm at Burnt Island	Observed	Unknown	Local Land User
2023	7	23	62.2901	-114.262	SE Yellowknife Bay at Post Island	Observed	Unknown	Local Land User
2024	8	16	62.352	-114.5	SW Yellowknife Bay - halfway between Yellowknife and Baker Island	Observed	Unknown	Local Land User
2024	8	19	62.467	-114.345	Yellowknife Bay at Lahtam Island Narrows	Confirmed	Dolichospermum spp.	Reported to NWT Spill Line
2024	8	20	62.4635	-114.349	Yellowknife Bay at Old Town Public Boat Launch	Confirmed	Dolichospermum spp.	Reported to NWT Spill Line
2024	8	20	62.4579	-114.35	Yellowknife Bay at Rotary Park	Observed	Unknown	Local Land User
2024	8	24	62.4359	-114.347	Yellowknife Bay at Con Mine / Tin Can Hill	Observed	Unknown	Local Land User
2024	8	25	62.4676	-114.348	Back Bay at Lahtam Island Narrows	Observed	Unknown	Reported to NWT Spill Line
2024	8	24	62.4002	-114.306	Yellowknife Bay at Akaitcho Bay	Observed	Unknown	GNWT-ECC Scientist (Jeffrey Cederwall)
2024	8	24	62.3245	-114.291	Yellowknife Bay at Inner Island and Ruth Island	Confirmed	Dolichospermum spp.	GNWT-ECC Scientist (Jeffrey Cederwall)
2024	8	24	62.3525	-114.315	Yellowknife Bay at W Horseshoe Island	Observed	Unknown	GNWT-ECC Scientist (Jeffrey Cederwall)
2024	8	24	62.3809	-114.304	Yellowknife Bay at S HMCS Mackenzie Island	Observed	Unknown	GNWT-ECC Scientist (Jeffrey Cederwall)
2024	8	25	62.3574	-114.265	Yellowknife Bay at Inner Portage	Observed	Unknown	GNWT-ECC Scientist (Jeffrey Cederwall)
2024	8	27	62.2728	-114.468	West Mirage Islands	Confirmed	Dolichospermum spp.	GNWT-ECC Scientist (Jeffrey Cederwall)
2024	8	27	62.3181	-114.371	S Central Yellowknife Bay	Confirmed	Dolichospermum spp.	GNWT-ECC Scientist (Jeffrey Cederwall)
2024	8	27	62.3201	-114.508	SW Yellowknife Bay	Confirmed	Dolichospermum spp.	GNWT-ECC Scientist (Jeffrey Cederwall)
2024	8	27	62.3284	-114.508	SW Yellowknife Bay	Observed	Unknown	GNWT-ECC Scientist (Jeffrey Cederwall)
2024	8	27	62.4877	-114.36	Back Bay at Giant Mine Boat Launch	Observed	Unknown	GNWT-ECC Scientist (Jeffrey Cederwall)
2024	8	30	62.3719	-114.368	Yellowknife Bay at Sub Islands	Observed	Unknown	Local Land User
2024	9		62.3866	-114.274	Yellowknife Bay at S Horseshoe Island	Observed	Unknown	Local Land User
2024	9	17	62.0107	-113.169	East Arm at Pauline Bay	Confirmed	Dolichospermum spp.	GNWT-ECC Scientist (Jeffrey Cederwall)
2024	9	30	62.2265	-111.803	East Arm at W Etthen Island	Observed	Unknown	Local Land User
2024	9	31	62.1556	-111.882	East Arm at S Etthen Island	Observed	Unknown	Local Land User
2024	9	2	62.0068	-112.022	East Arm at SE Seton Island	Observed	Unknown	Local Land User
2024	9	2	61.9811	-112.196	East Arm at SW Seton Island	Observed	Unknown	Local Land User
2024	9	3	61.8807	-112.583	East Arm at N Wilson Island	Observed	Unknown	Local Land User
2024	9	4	61.8149	-112.768	East Arm at S Wilson Island and N Simpson Islands	Observed	Unknown	Local Land User
2024	9	4	61.832	-112.714	East Arm at S Wilson Island and N Simpson Islands	Observed	Unknown	Local Land User
2024	9	4	61.8403	-112.673	East Arm at S Wilson Island and N Simpson Islands	Observed	Unknown	Local Land User
2024	9	4	61.8512	-112.61	East Arm at S Wilson Island and N Simpson Islands	Observed	Unknown	Local Land User
2024	9	4	61.8642	-112.551	East Arm at S Wilson Island and N Simpson Islands	Observed	Unknown	Local Land User
2024	9	5	61.7622	-112.912	East Arm at W Simpson Islands	Observed	Unknown	Local Land User
2024	9	5	61.772	-112.879	East Arm at W Simpson Islands	Observed	Unknown	Local Land User
2024	9	5	61.7833	-112.82	East Arm at S Wilson Island and N Simpson Islands	Observed	Unknown	Local Land User
2024	9	5	61.7884	-112.798	East Arm at S Wilson Island and N Simpson Islands	Observed	Unknown	Local Land User
2024	9	5	61.8002	-112.81	East Arm at S Wilson Island and N Simpson Islands	Observed	Unknown	Local Land User
2024	9	6	61.7797	-112.987	East Arm at S Wilson Island	Observed	Unknown	Local Land User
2024	9	13	62.1093	-111.571	East Arm at S Keith Island	Observed	Unknown	Local Land User

## Sheet: Table D2_Microcystin Toxins
Site Name	Latitude	Longitude	Sample Date	Sample ID	Analyte	Result	Units	Detection Limit	Job Name	LAB Code	Lab Method	Lab Receive Date	Lab Analyze Date	CAS Number
Yellowknife Bay at Negus Point Cove	62.4256	-114.352	2023-07-19	GSL-2023-00008-001	Microcystin	<0.20	µg/L	0.20	Organic Parameters	Microcystin by ELISA (Extraction by Sonication)	ENVIROLOGIX QUANTIPLATE KIT CAT. EP022	2023-07-20	2023-07-25	‎101043-37-2
Yellowknife Bay at South Con Mine	62.433	-114.343	2023-07-19	GSL-2023-00008-003	Microcystin	<0.20	µg/L	0.20	Organic Parameters	Microcystin by ELISA (Extraction by Sonication)	ENVIROLOGIX QUANTIPLATE KIT CAT. EP022	2023-07-20	2023-07-25	‎101043-37-2
Yellowknife Bay at Jollife and Burwash	62.4603	-114.333	2023-07-20	GSL-2023-00008-005	Microcystin	<0.20	µg/L	0.20	Organic Parameters	Microcystin by ELISA (Extraction by Sonication)	ENVIROLOGIX QUANTIPLATE KIT CAT. EP022	2023-07-20	2023-07-25	‎101043-37-2
Yellowknife Bay at Jollife and Burwash	62.4603	-114.333	2023-07-20	GSL-2023-00008-005	Microcystin	<0.20	µg/L	0.20	Organic Parameters	Microcystin by ELISA (Extraction by Sonication)	ENVIROLOGIX QUANTIPLATE KIT CAT. EP022	2023-07-20	2023-07-25	‎101043-37-2
Yellowknife Bay at Old Town Public Boat Launch	62.4635	-114.349	2024-08-19	GSL-2024-00006-001	Microcystin	<0.20	µg/L	0.20	Organic Parameters	Microcystin by ELISA (Extraction by Sonication)	ENVIROLOGIX QUANTIPLATE KIT CAT. EP022	2024-08-20	2024-08-27	‎101043-37-2
Yellowknife Bay at Old Town Public Boat Launch - Shoreline	62.4637	-114.349	2024-08-19	GSL-2024-00006-001B	Microcystin	<0.20	µg/L	0.20	Organic Parameters	Microcystin by ELISA (Extraction by Sonication)	ENVIROLOGIX QUANTIPLATE KIT CAT. EP022	2024-08-20	2024-08-28	‎101043-37-2
Yellowknife Bay at DFO Wharf	62.4649	-114.346	2024-08-19	GSL-2024-YKBAYWHARF-001	Microcystin	<0.20	µg/L	0.20	Organic Parameters	Microcystin by ELISA (Extraction by Sonication)	ENVIROLOGIX QUANTIPLATE KIT CAT. EP022	2024-08-20	2024-08-27	‎101043-37-2
Yellowknife Bay at House Boats	62.46	-114.346	2024-08-22	GSL-2024-00006-002	Microcystin	<0.20	µg/L	0.20	Organic Parameters	Microcystin by ELISA (Extraction by Sonication)	ENVIROLOGIX QUANTIPLATE KIT CAT. EP022	2024-08-22	2024-08-27	‎101043-37-2
Back Bay at Ndilo	62.4805	-114.331	2024-08-22	GSL-2024-00006-003	Microcystin	<0.20	µg/L	0.20	Organic Parameters	Microcystin by ELISA (Extraction by Sonication)	ENVIROLOGIX QUANTIPLATE KIT CAT. EP022	2024-08-22	2024-08-27	‎101043-37-2
Yellowknife Bay at Air Tindi Narrows	62.467	-114.345	2024-08-22	GSL-2024-AIRTINDINARROWS-01	Microcystin	<0.20	µg/L	0.20	Organic Parameters	Microcystin by ELISA (Extraction by Sonication)	ENVIROLOGIX QUANTIPLATE KIT CAT. EP022	2024-08-22	2024-08-27	‎101043-37-2
Yellowknife Bay at Inner and Ruth	62.3245	-114.291	2024-08-25	GSL-2024-00006-X1	Microcystin	<0.20	µg/L	0.20	Organic Parameters	Microcystin by ELISA (Extraction by Sonication)	ENVIROLOGIX QUANTIPLATE KIT CAT. EP022	2024-08-28	2024-09-03	‎101043-37-2
West Mirage Islands	62.2728	-114.468	2024-08-27	GSL-2024-00006-004	Microcystin	<0.20	µg/L	0.20	Organic Parameters	Microcystin by ELISA (Extraction by Sonication)	ENVIROLOGIX QUANTIPLATE KIT CAT. EP022	2024-08-28	2024-09-03	‎101043-37-2
West Yellowknife Bay	62.3188	-114.508	2024-08-27	GSL-2024-00005-001	Microcystin	<0.20	µg/L	0.20	Organic Parameters	Microcystin by ELISA (Extraction by Sonication)	ENVIROLOGIX QUANTIPLATE KIT CAT. EP022	2024-08-28	2024-09-03	‎101043-37-2
Pauline Bay	62.0107	-113.169	2024-09-17	GSL-2024-00006-007	Microcystin	<0.20	µg/L	0.20	Organic Parameters	Microcystin by ELISA (Extraction by Sonication)	ENVIROLOGIX QUANTIPLATE KIT CAT. EP022	2024-09-18	2024-09-26	‎101043-37-2
Yellowknife Bay at Air Tindi Narrows	62.467	-114.345	2024-09-17	GSL-2024-00006-008	Microcystin	<0.20	µg/L	0.20	Organic Parameters	Microcystin by ELISA (Extraction by Sonication)	ENVIROLOGIX QUANTIPLATE KIT CAT. EP022	2024-09-18	2024-09-26	‎101043-37-2

## Sheet: Table D3_ Phyto Taxonomy
Site Name	Latitude	Longitude	Sample Date	Sample ID	Analyte	Result	Units	Detection Limit	Job Name	Lab Code	Lab Method	Lab Receive Date	Lab Analyze Date	CAS Number
West Mirage Islands 1	62.2729	-114.46	2021-09-01	West Mirage Algae 1	Asterionella (Fragilariophyceae)	Small amount	cells/sample		Taxonomy	Algae Identification	10200, 2005	2021-09-02	2021-09-24
West Mirage Islands 1	62.2729	-114.46	2021-09-01	West Mirage Algae 1	Cyclotella (Coscinodiscophyceae)	Small amount	cells/sample		Taxonomy	Algae Identification	10200, 2005	2021-09-02	2021-09-24
West Mirage Islands 1	62.2729	-114.46	2021-09-01	West Mirage Algae 1	Cymbella (Bacillariophyceae)	Small amount	cells/sample		Taxonomy	Algae Identification	10200, 2005	2021-09-02	2021-09-24
West Mirage Islands 1	62.2729	-114.46	2021-09-01	West Mirage Algae 1	Fragilaria (Fragilariophyceae)	Small amount	cells/sample		Taxonomy	Algae Identification	10200, 2005	2021-09-02	2021-09-24
West Mirage Islands 1	62.2729	-114.46	2021-09-01	West Mirage Algae 1	Navicula (Bacillariophyceae)	Small amount	cells/sample		Taxonomy	Algae Identification	10200, 2005	2021-09-02	2021-09-24
West Mirage Islands 1	62.2729	-114.46	2021-09-01	West Mirage Algae 1	Rhoicosphenia (Bacillariophyceae)	Small amount	cells/sample		Taxonomy	Algae Identification	10200, 2005	2021-09-02	2021-09-24
West Mirage Islands 1	62.2729	-114.46	2021-09-01	West Mirage Algae 1	Synedra (Fragilariophyceae)	Small amount	cells/sample		Taxonomy	Algae Identification	10200, 2005	2021-09-02	2021-09-24
West Mirage Islands 1	62.2729	-114.46	2021-09-01	West Mirage Algae 1	Tabellaria (Fragilariophyceae)	Small amount	cells/sample		Taxonomy	Algae Identification	10200, 2005	2021-09-02	2021-09-24
West Mirage Islands 1	62.2729	-114.46	2021-09-01	West Mirage Algae 1	Botryococcus (Chlorophyceae)	Small amount	cells/sample		Taxonomy	Algae Identification	10200, 2005	2021-09-02	2021-09-24
West Mirage Islands 1	62.2729	-114.46	2021-09-01	West Mirage Algae 1	Cosmarium (Chlorophyceae)	Small amount	cells/sample		Taxonomy	Algae Identification	10200, 2005	2021-09-02	2021-09-24
West Mirage Islands 1	62.2729	-114.46	2021-09-01	West Mirage Algae 1	Scenedesmus (Chlorophyceae)	Small amount	cells/sample		Taxonomy	Algae Identification	10200, 2005	2021-09-02	2021-09-24
West Mirage Islands 1	62.2729	-114.46	2021-09-01	West Mirage Algae 1	Cryptomonas (Cryptophyceae)	Moderate amount	cells/sample		Taxonomy	Algae Identification	10200, 2005	2021-09-02	2021-09-24
West Mirage Islands 1	62.2729	-114.46	2021-09-01	West Mirage Algae 1	Euglena (Euglenophyceae)	Small amount	cells/sample		Taxonomy	Algae Identification	10200, 2005	2021-09-02	2021-09-24
West Mirage Islands 1	62.2729	-114.46	2021-09-01	West Mirage Algae 1	Anabaena (Cyanophyceae)	Large amount	cells/sample		Taxonomy	Algae Identification	10200, 2005	2021-09-02	2021-09-24
West Mirage Islands 1	62.2729	-114.46	2021-09-01	West Mirage Algae 1	Aphanizomenon (Cyanophyceae)	Small amount	cells/sample		Taxonomy	Algae Identification	10200, 2005	2021-09-02	2021-09-24
West Mirage Islands 1	62.2729	-114.46	2021-09-01	West Mirage Algae 1	Phormidium (Cyanophyceae)	Small amount	cells/sample		Taxonomy	Algae Identification	10200, 2005	2021-09-02	2021-09-24
West Mirage Islands 1	62.2729	-114.46	2021-09-01	West Mirage Algae 1	Pseudanabaena (Cyanophyceae)	Moderate amount	cells/sample		Taxonomy	Algae Identification	10200, 2005	2021-09-02	2021-09-24
West Mirage Islands 1	62.2729	-114.46	2021-09-01	West Mirage Algae 1	Gymnodinium (Dinophyceae)	Small amount	cells/sample		Taxonomy	Algae Identification	10200, 2005	2021-09-02	2021-09-24
West Mirage Islands 1	62.2729	-114.46	2021-09-01	West Mirage Algae 1	Planktothrix (Cyanophyceae)	Small amount	cells/sample		Taxonomy	Algae Identification	10200, 2005	2021-09-02	2021-09-24
West Mirage Islands 2	62.2711	-114.46	2021-09-01	West Mirage Algae 2	Achnanthes (Bacillariophyceae)	Small amount	cells/sample		Taxonomy	Algae Identification	10200, 2005	2021-09-02	2021-09-24
West Mirage Islands 2	62.2711	-114.46	2021-09-01	West Mirage Algae 2	Cyclotella (Coscinodiscophyceae)	Small amount	cells/sample		Taxonomy	Algae Identification	10200, 2005	2021-09-02	2021-09-24
West Mirage Islands 2	62.2711	-114.46	2021-09-01	West Mirage Algae 2	Cymbella (Bacillariophyceae)	Small amount	cells/sample		Taxonomy	Algae Identification	10200, 2005	2021-09-02	2021-09-24
West Mirage Islands 2	62.2711	-114.46	2021-09-01	West Mirage Algae 2	Diatoma (Fragilariophyceae)	Small amount	cells/sample		Taxonomy	Algae Identification	10200, 2005	2021-09-02	2021-09-24
West Mirage Islands 2	62.2711	-114.46	2021-09-01	West Mirage Algae 2	Fragilaria (Fragilariophyceae)	Small amount	cells/sample		Taxonomy	Algae Identification	10200, 2005	2021-09-02	2021-09-24
West Mirage Islands 2	62.2711	-114.46	2021-09-01	West Mirage Algae 2	Melosira (Coscinodiscophyceae)	Small amount	cells/sample		Taxonomy	Algae Identification	10200, 2005	2021-09-02	2021-09-24
West Mirage Islands 2	62.2711	-114.46	2021-09-01	West Mirage Algae 2	Navicula (Bacillariophyceae)	Small amount	cells/sample		Taxonomy	Algae Identification	10200, 2005	2021-09-02	2021-09-24
West Mirage Islands 2	62.2711	-114.46	2021-09-01	West Mirage Algae 2	Nitzschia (Bacillariophyceae)	Small amount	cells/sample		Taxonomy	Algae Identification	10200, 2005	2021-09-02	2021-09-24
West Mirage Islands 2	62.2711	-114.46	2021-09-01	West Mirage Algae 2	Botryococcus (Chlorophyceae)	Small amount	cells/sample		Taxonomy	Algae Identification	10200, 2005	2021-09-02	2021-09-24
West Mirage Islands 2	62.2711	-114.46	2021-09-01	West Mirage Algae 2	Closterium (Chlorophyceae)	Small amount	cells/sample		Taxonomy	Algae Identification	10200, 2005	2021-09-02	2021-09-24
West Mirage Islands 2	62.2711	-114.46	2021-09-01	West Mirage Algae 2	Cryptomonas (Cryptophyceae)	Small amount	cells/sample		Taxonomy	Algae Identification	10200, 2005	2021-09-02	2021-09-24
West Mirage Islands 2	62.2711	-114.46	2021-09-01	West Mirage Algae 2	Small Chrysophytes (Chrysophyceae)	Moderate amount	cells/sample		Taxonomy	Algae Identification	10200, 2005	2021-09-02	2021-09-24
West Mirage Islands 2	62.2711	-114.46	2021-09-01	West Mirage Algae 2	Anabaena (Cyanophyceae)	Large amount	cells/sample		Taxonomy	Algae Identification	10200, 2005	2021-09-02	2021-09-24
West Mirage Islands 2	62.2711	-114.46	2021-09-01	West Mirage Algae 2	Aphanizomenon (Cyanophyceae)	Small amount	cells/sample		Taxonomy	Algae Identification	10200, 2005	2021-09-02	2021-09-24
West Mirage Islands 2	62.2711	-114.46	2021-09-01	West Mirage Algae 2	Merismopedia (Cyanophyceae)	Small amount	cells/sample		Taxonomy	Algae Identification	10200, 2005	2021-09-02	2021-09-24
West Mirage Islands 2	62.2711	-114.46	2021-09-01	West Mirage Algae 2	Pseudanabaena (Cyanophyceae)	Small amount	cells/sample		Taxonomy	Algae Identification	10200, 2005	2021-09-02	2021-09-24
West Mirage Islands 2	62.2711	-114.46	2021-09-01	West Mirage Algae 2	Planktothrix (Cyanophyceae)	Small amount	cells/sample		Taxonomy	Algae Identification	10200, 2005	2021-09-02	2021-09-24
West Mirage Islands 2	62.2711	-114.46	2021-09-01	West Mirage Algae 2	Unidentified: small cryptophyte (Cryptophyceae)	Small amount	cells/sample		Taxonomy	Algae Identification	10200, 2005	2021-09-02	2021-09-24
West Mirage Islands 3	62.2727	-114.462	2021-09-01	West Mirage Algae 3	Achnanthes (Bacillariophyceae)	Small amount	cells/sample		Taxonomy	Algae Identification	10200, 2005	2021-09-02	2021-09-27
West Mirage Islands 3	62.2727	-114.462	2021-09-01	West Mirage Algae 3	Amphora (Bacillariophyceae)	Small amount	cells/sample		Taxonomy	Algae Identification	10200, 2005	2021-09-02	2021-09-27
West Mirage Islands 3	62.2727	-114.462	2021-09-01	West Mirage Algae 3	Asterionella (Fragilariophyceae)	Small amount	cells/sample		Taxonomy	Algae Identification	10200, 2005	2021-09-02	2021-09-27
West Mirage Islands 3	62.2727	-114.462	2021-09-01	West Mirage Algae 3	Cyclotella (Coscinodiscophyceae)	Small amount	cells/sample		Taxonomy	Algae Identification	10200, 2005	2021-09-02	2021-09-27
West Mirage Islands 3	62.2727	-114.462	2021-09-01	West Mirage Algae 3	Diatoma (Fragilariophyceae)	Small amount	cells/sample		Taxonomy	Algae Identification	10200, 2005	2021-09-02	2021-09-27
West Mirage Islands 3	62.2727	-114.462	2021-09-01	West Mirage Algae 3	Fragilaria (Fragilariophyceae)	Small amount	cells/sample		Taxonomy	Algae Identification	10200, 2005	2021-09-02	2021-09-27
West Mirage Islands 3	62.2727	-114.462	2021-09-01	West Mirage Algae 3	Gomphonema (Bacillariophyceae)	Small amount	cells/sample		Taxonomy	Algae Identification	10200, 2005	2021-09-02	2021-09-27
West Mirage Islands 3	62.2727	-114.462	2021-09-01	West Mirage Algae 3	Melosira (Coscinodiscophyceae)	Small amount	cells/sample		Taxonomy	Algae Identification	10200, 2005	2021-09-02	2021-09-27
West Mirage Islands 3	62.2727	-114.462	2021-09-01	West Mirage Algae 3	Navicula (Bacillariophyceae)	Small amount	cells/sample		Taxonomy	Algae Identification	10200, 2005	2021-09-02	2021-09-27
West Mirage Islands 3	62.2727	-114.462	2021-09-01	West Mirage Algae 3	Tabellaria (Fragilariophyceae)	Small amount	cells/sample		Taxonomy	Algae Identification	10200, 2005	2021-09-02	2021-09-27
West Mirage Islands 3	62.2727	-114.462	2021-09-01	West Mirage Algae 3	Cryptomonas (Cryptophyceae)	Small amount	cells/sample		Taxonomy	Algae Identification	10200, 2005	2021-09-02	2021-09-27
West Mirage Islands 3	62.2727	-114.462	2021-09-01	West Mirage Algae 3	Small Chrysophytes (Chrysophyceae)	Moderate amount	cells/sample		Taxonomy	Algae Identification	10200, 2005	2021-09-02	2021-09-27
West Mirage Islands 3	62.2727	-114.462	2021-09-01	West Mirage Algae 3	Anabaena (Cyanophyceae)	Small amount	cells/sample		Taxonomy	Algae Identification	10200, 2005	2021-09-02	2021-09-27
West Mirage Islands 3	62.2727	-114.462	2021-09-01	West Mirage Algae 3	Pseudanabaena (Cyanophyceae)	Small amount	cells/sample		Taxonomy	Algae Identification	10200, 2005	2021-09-02	2021-09-27
West Mirage Islands 3	62.2727	-114.462	2021-09-01	West Mirage Algae 3	Gymnodinium (Dinophyceae)	Small amount	cells/sample		Taxonomy	Algae Identification	10200, 2005	2021-09-02	2021-09-27
West Mirage Islands 3	62.2727	-114.462	2021-09-01	West Mirage Algae 3	Unidentified: small cryptophyte (Cryptophyceae)	Moderate amount	cells/sample		Taxonomy	Algae Identification	10200, 2005	2021-09-02	2021-09-27
West Mirage Islands 4	62.2727	-114.468	2021-09-01	West Mirage Algae 4	Asterionella (Fragilariophyceae)	Small amount	cells/sample		Taxonomy	Algae Identification	10200, 2005	2021-09-02	2021-09-27
West Mirage Islands 4	62.2727	-114.468	2021-09-01	West Mirage Algae 4	Cyclotella (Coscinodiscophyceae)	Small amount	cells/sample		Taxonomy	Algae Identification	10200, 2005	2021-09-02	2021-09-27
West Mirage Islands 4	62.2727	-114.468	2021-09-01	West Mirage Algae 4	Diatoma (Fragilariophyceae)	Small amount	cells/sample		Taxonomy	Algae Identification	10200, 2005	2021-09-02	2021-09-27
West Mirage Islands 4	62.2727	-114.468	2021-09-01	West Mirage Algae 4	Fragilaria (Fragilariophyceae)	Small amount	cells/sample		Taxonomy	Algae Identification	10200, 2005	2021-09-02	2021-09-27
West Mirage Islands 4	62.2727	-114.468	2021-09-01	West Mirage Algae 4	Melosira (Coscinodiscophyceae)	Small amount	cells/sample		Taxonomy	Algae Identification	10200, 2005	2021-09-02	2021-09-27
West Mirage Islands 4	62.2727	-114.468	2021-09-01	West Mirage Algae 4	Nitzschia (Bacillariophyceae)	Small amount	cells/sample		Taxonomy	Algae Identification	10200, 2005	2021-09-02	2021-09-27
West Mirage Islands 4	62.2727	-114.468	2021-09-01	West Mirage Algae 4	Surirella (Bacillariophyceae)	Small amount	cells/sample		Taxonomy	Algae Identification	10200, 2005	2021-09-02	2021-09-27
West Mirage Islands 4	62.2727	-114.468	2021-09-01	West Mirage Algae 4	Synedra (Fragilariophyceae)	Small amount	cells/sample		Taxonomy	Algae Identification	10200, 2005	2021-09-02	2021-09-27
West Mirage Islands 4	62.2727	-114.468	2021-09-01	West Mirage Algae 4	Tabellaria (Fragilariophyceae)	Small amount	cells/sample		Taxonomy	Algae Identification	10200, 2005	2021-09-02	2021-09-27
West Mirage Islands 4	62.2727	-114.468	2021-09-01	West Mirage Algae 4	Chlamydomonas (Chlorophyceae)	Small amount	cells/sample		Taxonomy	Algae Identification	10200, 2005	2021-09-02	2021-09-27
West Mirage Islands 4	62.2727	-114.468	2021-09-01	West Mirage Algae 4	Cryptomonas (Cryptophyceae)	Small amount	cells/sample		Taxonomy	Algae Identification	10200, 2005	2021-09-02	2021-09-27
West Mirage Islands 4	62.2727	-114.468	2021-09-01	West Mirage Algae 4	Dinobryon (Chrysophyceae)	Small amount	cells/sample		Taxonomy	Algae Identification	10200, 2005	2021-09-02	2021-09-27
West Mirage Islands 4	62.2727	-114.468	2021-09-01	West Mirage Algae 4	Small Chrysophytes (Chrysophyceae)	Moderate amount	cells/sample		Taxonomy	Algae Identification	10200, 2005	2021-09-02	2021-09-27
West Mirage Islands 4	62.2727	-114.468	2021-09-01	West Mirage Algae 4	Anabaena (Cyanophyceae)	Small amount	cells/sample		Taxonomy	Algae Identification	10200, 2005	2021-09-02	2021-09-27
West Mirage Islands 4	62.2727	-114.468	2021-09-01	West Mirage Algae 4	Aphanizomenon (Cyanophyceae)	Small amount	cells/sample		Taxonomy	Algae Identification	10200, 2005	2021-09-02	2021-09-27
West Mirage Islands 4	62.2727	-114.468	2021-09-01	West Mirage Algae 4	Aphanocapsa (Cyanophyceae)	Small amount	cells/sample		Taxonomy	Algae Identification	10200, 2005	2021-09-02	2021-09-27
West Mirage Islands 4	62.2727	-114.468	2021-09-01	West Mirage Algae 4	Pseudanabaena (Cyanophyceae)	Small amount	cells/sample		Taxonomy	Algae Identification	10200, 2005	2021-09-02	2021-09-27
West Mirage Islands 4	62.2727	-114.468	2021-09-01	West Mirage Algae 4	Planktothrix (Cyanophyceae)	Small amount	cells/sample		Taxonomy	Algae Identification	10200, 2005	2021-09-02	2021-09-27
West Mirage Islands 4	62.2727	-114.468	2021-09-01	West Mirage Algae 4	Unidentified: small cryptophyte (Cryptophyceae)	Moderate amount	cells/sample		Taxonomy	Algae Identification	10200, 2005	2021-09-02	2021-09-27
Yellowknife Bay at Negus Point Cove	62.4256	-114.352	2023-07-19	GSL-2023-00008-001	Diatoma (Fragilariophyceae)	Small amount	cells/sample		Taxonomy	Algae Identification	APHA 10200 (mod)	2023-07-20	2023-07-27
Yellowknife Bay at Negus Point Cove	62.4256	-114.352	2023-07-19	GSL-2023-00008-001	Synedra (Fragilariophyceae)	Small amount	cells/sample		Taxonomy	Algae Identification	APHA 10200 (mod)	2023-07-20	2023-07-27
Yellowknife Bay at Negus Point Cove	62.4256	-114.352	2023-07-19	GSL-2023-00008-001	Peridinium (Dinophyceae)	Small amount	cells/sample		Taxonomy	Algae Identification	APHA 10200 (mod)	2023-07-20	2023-07-27
Yellowknife Bay at Negus Point Cove	62.4256	-114.352	2023-07-19	GSL-2023-00008-001	Anabaena (Cyanophyceae)	Massive amount	cells/sample		Taxonomy	Algae Identification	APHA 10200 (mod)	2023-07-20	2023-07-27
Yellowknife Bay at Negus Point Cove	62.4256	-114.352	2023-07-19	GSL-2023-00008-001	Phormidium (Cyanophyceae)	Small amount	cells/sample		Taxonomy	Algae Identification	APHA 10200 (mod)	2023-07-20	2023-07-27
Yellowknife Bay at Negus Point Cove	62.4256	-114.352	2023-07-19	GSL-2023-00008-001	Planktolyngbya (Cyanophyceae)	Small amount	cells/sample		Taxonomy	Algae Identification	APHA 10200 (mod)	2023-07-20	2023-07-27
Yellowknife Bay at Negus Point Cove	62.4256	-114.352	2023-07-19	GSL-2023-00008-001	Pseudanabaena (Cyanophyceae)	Small amount	cells/sample		Taxonomy	Algae Identification	APHA 10200 (mod)	2023-07-20	2023-07-27
Yellowknife Bay at Negus Point Cove	62.4256	-114.352	2023-07-19	GSL-2023-00008-001	Nitzschia (Bacillariophyceae)	Small amount	cells/sample		Taxonomy	Algae Identification	APHA 10200 (mod)	2023-07-20	2023-07-27
Yellowknife Bay at Negus Point Cove	62.4256	-114.352	2023-07-19	GSL-2023-00008-001	Anabaena (Cyanophyceae)	267000	cells/mL	1	Taxonomy	Blue-Green Algae Identification	APHA 10200 (mod)	2023-07-20	2023-07-27
Yellowknife Bay at Negus Point Cove	62.4256	-114.352	2023-07-19	GSL-2023-00008-001	Phormidium (Cyanophyceae)	420	cells/mL	1	Taxonomy	Blue-Green Algae Identification	APHA 10200 (mod)	2023-07-20	2023-07-27
Yellowknife Bay at Negus Point Cove	62.4256	-114.352	2023-07-19	GSL-2023-00008-001	Planktolyngbya (Cyanophyceae)	1560	cells/mL	1	Taxonomy	Blue-Green Algae Identification	APHA 10200 (mod)	2023-07-20	2023-07-27
Yellowknife Bay at Negus Point Cove	62.4256	-114.352	2023-07-19	GSL-2023-00008-001	Pseudanabaena (Cyanophyceae)	1170	cells/mL	1	Taxonomy	Blue-Green Algae Identification	APHA 10200 (mod)	2023-07-20	2023-07-27
Yellowknife Bay at Negus Point Cove	62.4256	-114.352	2023-07-19	GSL-2023-00008-001	Blue-green algae cell count, total	270000	cells/mL	1	Taxonomy	Blue-Green Algae Identification	APHA 10200 (mod)	2023-07-20	2023-07-27
Yellowknife Bay at South Con Mine	62.433	-114.343	2023-07-19	GSL-2023-00008-003	Unidentified algae	Moderate amount	cells/sample		Taxonomy	Algae Identification	APHA 10200 (mod)	2023-07-20	2023-07-27
Yellowknife Bay at South Con Mine	62.433	-114.343	2023-07-19	GSL-2023-00008-003	Chrysophytes, small (Chrysophyceae)	Large amount	cells/sample		Taxonomy	Algae Identification	APHA 10200 (mod)	2023-07-20	2023-07-27
Yellowknife Bay at South Con Mine	62.433	-114.343	2023-07-19	GSL-2023-00008-003	Asterionella (Fragilariophyceae)	Small amount	cells/sample		Taxonomy	Algae Identification	APHA 10200 (mod)	2023-07-20	2023-07-27
Yellowknife Bay at South Con Mine	62.433	-114.343	2023-07-19	GSL-2023-00008-003	Fragilaria (Fragilariophyceae)	Small amount	cells/sample		Taxonomy	Algae Identification	APHA 10200 (mod)	2023-07-20	2023-07-27
Yellowknife Bay at South Con Mine	62.433	-114.343	2023-07-19	GSL-2023-00008-003	Synedra (Fragilariophyceae)	Small amount	cells/sample		Taxonomy	Algae Identification	APHA 10200 (mod)	2023-07-20	2023-07-27
Yellowknife Bay at South Con Mine	62.433	-114.343	2023-07-19	GSL-2023-00008-003	Peridinium (Dinophyceae)	Small amount	cells/sample		Taxonomy	Algae Identification	APHA 10200 (mod)	2023-07-20	2023-07-27
Yellowknife Bay at South Con Mine	62.433	-114.343	2023-07-19	GSL-2023-00008-003	Anabaena (Cyanophyceae)	Small amount	cells/sample		Taxonomy	Algae Identification	APHA 10200 (mod)	2023-07-20	2023-07-27
Yellowknife Bay at South Con Mine	62.433	-114.343	2023-07-19	GSL-2023-00008-003	Aphanocapsa (Cyanophyceae)	Small amount	cells/sample		Taxonomy	Algae Identification	APHA 10200 (mod)	2023-07-20	2023-07-27
Yellowknife Bay at South Con Mine	62.433	-114.343	2023-07-19	GSL-2023-00008-003	Cyclotella (Coscinodiscophyceae)	Small amount	cells/sample		Taxonomy	Algae Identification	APHA 10200 (mod)	2023-07-20	2023-07-27
Yellowknife Bay at South Con Mine	62.433	-114.343	2023-07-19	GSL-2023-00008-003	Rhizosolenia (Coscinodiscophyceae)	Small amount	cells/sample		Taxonomy	Algae Identification	APHA 10200 (mod)	2023-07-20	2023-07-27
Yellowknife Bay at South Con Mine	62.433	-114.343	2023-07-19	GSL-2023-00008-003	Dinobryon (Chrysophyceae)	Small amount	cells/sample		Taxonomy	Algae Identification	APHA 10200 (mod)	2023-07-20	2023-07-27
Yellowknife Bay at South Con Mine	62.433	-114.343	2023-07-19	GSL-2023-00008-003	Pediastrum (Chlorophyceae)	Small amount	cells/sample		Taxonomy	Algae Identification	APHA 10200 (mod)	2023-07-20	2023-07-27
Yellowknife Bay at South Con Mine	62.433	-114.343	2023-07-19	GSL-2023-00008-003	Anabaena (Cyanophyceae)	2640	cells/mL	1	Taxonomy	Blue-Green Algae Identification	APHA 10200 (mod)	2023-07-20	2023-07-27
Yellowknife Bay at South Con Mine	62.433	-114.343	2023-07-19	GSL-2023-00008-003	Chroococcus (Cyanophyceae)	4	cells/mL	1	Taxonomy	Blue-Green Algae Identification	APHA 10200 (mod)	2023-07-20	2023-07-27
Yellowknife Bay at South Con Mine	62.433	-114.343	2023-07-19	GSL-2023-00008-003	Blue-green algae cell count, total	2640	cells/mL	1	Taxonomy	Blue-Green Algae Identification	APHA 10200 (mod)	2023-07-20	2023-07-27
Back Bay at Jackfish Outflow	62.4704	-114.361	2023-07-19	GSL-2023-00008-004	Unidentified algae	Small amount	cells/sample		Taxonomy	Algae Identification	APHA 10200 (mod)	2023-07-20	2023-07-27
Back Bay at Jackfish Outflow	62.4704	-114.361	2023-07-19	GSL-2023-00008-004	Chrysophytes, small (Chrysophyceae)	Moderate amount	cells/sample		Taxonomy	Algae Identification	APHA 10200 (mod)	2023-07-20	2023-07-27
Back Bay at Jackfish Outflow	62.4704	-114.361	2023-07-19	GSL-2023-00008-004	Asterionella (Fragilariophyceae)	Small amount	cells/sample		Taxonomy	Algae Identification	APHA 10200 (mod)	2023-07-20	2023-07-27
Back Bay at Jackfish Outflow	62.4704	-114.361	2023-07-19	GSL-2023-00008-004	Synedra (Fragilariophyceae)	Small amount	cells/sample		Taxonomy	Algae Identification	APHA 10200 (mod)	2023-07-20	2023-07-27
Back Bay at Jackfish Outflow	62.4704	-114.361	2023-07-19	GSL-2023-00008-004	Tabellaria (Fragilariophyceae)	Small amount	cells/sample		Taxonomy	Algae Identification	APHA 10200 (mod)	2023-07-20	2023-07-27
Back Bay at Jackfish Outflow	62.4704	-114.361	2023-07-19	GSL-2023-00008-004	Peridinium (Dinophyceae)	Small amount	cells/sample		Taxonomy	Algae Identification	APHA 10200 (mod)	2023-07-20	2023-07-27
Back Bay at Jackfish Outflow	62.4704	-114.361	2023-07-19	GSL-2023-00008-004	Anabaena (Cyanophyceae)	Small amount	cells/sample		Taxonomy	Algae Identification	APHA 10200 (mod)	2023-07-20	2023-07-27
Back Bay at Jackfish Outflow	62.4704	-114.361	2023-07-19	GSL-2023-00008-004	Cyclotella (Coscinodiscophyceae)	Small amount	cells/sample		Taxonomy	Algae Identification	APHA 10200 (mod)	2023-07-20	2023-07-27
Back Bay at Jackfish Outflow	62.4704	-114.361	2023-07-19	GSL-2023-00008-004	Rhizosolenia (Coscinodiscophyceae)	Small amount	cells/sample		Taxonomy	Algae Identification	APHA 10200 (mod)	2023-07-20	2023-07-27
Back Bay at Jackfish Outflow	62.4704	-114.361	2023-07-19	GSL-2023-00008-004	Dinobryon (Chrysophyceae)	Small amount	cells/sample		Taxonomy	Algae Identification	APHA 10200 (mod)	2023-07-20	2023-07-27
Back Bay at Jackfish Outflow	62.4704	-114.361	2023-07-19	GSL-2023-00008-004	Monoraphidium (Chlorophyceae)	Small amount	cells/sample		Taxonomy	Algae Identification	APHA 10200 (mod)	2023-07-20	2023-07-27
Back Bay at Jackfish Outflow	62.4704	-114.361	2023-07-19	GSL-2023-00008-004	Anabaena (Cyanophyceae)	420	cells/mL	1	Taxonomy	Blue-Green Algae Identification	APHA 10200 (mod)	2023-07-20	2023-07-27
Back Bay at Jackfish Outflow	62.4704	-114.361	2023-07-19	GSL-2023-00008-004	Blue-green algae cell count, total	420	cells/mL	1	Taxonomy	Blue-Green Algae Identification	APHA 10200 (mod)	2023-07-20	2023-07-27
Yellowknife Bay at Jollife and Burwash	62.4603	-114.333	2023-07-20	GSL-2023-00008-005	Unidentified algae	Small amount	cells/sample		Taxonomy	Algae Identification	APHA 10200 (mod)	2023-07-20	2023-07-27
Yellowknife Bay at Jollife and Burwash	62.4603	-114.333	2023-07-20	GSL-2023-00008-005	Chrysophytes, small (Chrysophyceae)	Moderate amount	cells/sample		Taxonomy	Algae Identification	APHA 10200 (mod)	2023-07-20	2023-07-27
Yellowknife Bay at Jollife and Burwash	62.4603	-114.333	2023-07-20	GSL-2023-00008-005	Gymnodinium (Dinophyceae)	Small amount	cells/sample		Taxonomy	Algae Identification	APHA 10200 (mod)	2023-07-20	2023-07-27
Yellowknife Bay at Jollife and Burwash	62.4603	-114.333	2023-07-20	GSL-2023-00008-005	Peridinium (Dinophyceae)	Small amount	cells/sample		Taxonomy	Algae Identification	APHA 10200 (mod)	2023-07-20	2023-07-27
Yellowknife Bay at Jollife and Burwash	62.4603	-114.333	2023-07-20	GSL-2023-00008-005	Anabaena (Cyanophyceae)	Large amount	cells/sample		Taxonomy	Algae Identification	APHA 10200 (mod)	2023-07-20	2023-07-27
Yellowknife Bay at Jollife and Burwash	62.4603	-114.333	2023-07-20	GSL-2023-00008-005	Chroococcus (Cyanophyceae)	Small amount	cells/sample		Taxonomy	Algae Identification	APHA 10200 (mod)	2023-07-20	2023-07-27
Yellowknife Bay at Jollife and Burwash	62.4603	-114.333	2023-07-20	GSL-2023-00008-005	Pseudanabaena (Cyanophyceae)	Small amount	cells/sample		Taxonomy	Algae Identification	APHA 10200 (mod)	2023-07-20	2023-07-27
Yellowknife Bay at Jollife and Burwash	62.4603	-114.333	2023-07-20	GSL-2023-00008-005	Cryptomonas (Cryptophyceae)	Small amount	cells/sample		Taxonomy	Algae Identification	APHA 10200 (mod)	2023-07-20	2023-07-27
Yellowknife Bay at Jollife and Burwash	62.4603	-114.333	2023-07-20	GSL-2023-00008-005	Cyclotella (Coscinodiscophyceae)	Small amount	cells/sample		Taxonomy	Algae Identification	APHA 10200 (mod)	2023-07-20	2023-07-27
Yellowknife Bay at Jollife and Burwash	62.4603	-114.333	2023-07-20	GSL-2023-00008-005	Rhizosolenia (Coscinodiscophyceae)	Small amount	cells/sample		Taxonomy	Algae Identification	APHA 10200 (mod)	2023-07-20	2023-07-27
Yellowknife Bay at Jollife and Burwash	62.4603	-114.333	2023-07-20	GSL-2023-00008-005	Dinobryon (Chrysophyceae)	Small amount	cells/sample		Taxonomy	Algae Identification	APHA 10200 (mod)	2023-07-20	2023-07-27
Yellowknife Bay at Jollife and Burwash	62.4603	-114.333	2023-07-20	GSL-2023-00008-005	Scenedesmus (Chlorophyceae)	Small amount	cells/sample		Taxonomy	Algae Identification	APHA 10200 (mod)	2023-07-20	2023-07-27
Yellowknife Bay at Jollife and Burwash	62.4603	-114.333	2023-07-20	GSL-2023-00008-005	Anabaena (Cyanophyceae)	53000	cells/mL	1	Taxonomy	Blue-Green Algae Identification	APHA 10200 (mod)	2023-07-20	2023-07-27
Yellowknife Bay at Jollife and Burwash	62.4603	-114.333	2023-07-20	GSL-2023-00008-005	Chroococcus (Cyanophyceae)	78	cells/mL	1	Taxonomy	Blue-Green Algae Identification	APHA 10200 (mod)	2023-07-20	2023-07-27
Yellowknife Bay at Jollife and Burwash	62.4603	-114.333	2023-07-20	GSL-2023-00008-005	Pseudanabaena (Cyanophyceae)	686	cells/mL	1	Taxonomy	Blue-Green Algae Identification	APHA 10200 (mod)	2023-07-20	2023-07-27
Yellowknife Bay at Jollife and Burwash	62.4603	-114.333	2023-07-20	GSL-2023-00008-005	Blue-green algae cell count, total	53800	cells/mL	1	Taxonomy	Blue-Green Algae Identification	APHA 10200 (mod)	2023-07-20	2023-07-27
Yellowknife Bay at Old Town Public Boat Launch	62.4635	-114.349	2024-08-19	GSL-2024-00006-001	Anabaena (Cyanophyceae)	1140000	cells/mL	1	Taxonomy	Blue-Green Algae Identification	APHA 10200 (mod)	2024-08-20	2024-08-27
Yellowknife Bay at Old Town Public Boat Launch	62.4635	-114.349	2024-08-19	GSL-2024-00006-001	Pseudanabaena (Cyanophyceae)	4690	cells/mL	1	Taxonomy	Blue-Green Algae Identification	APHA 10200 (mod)	2024-08-20	2024-08-27
Yellowknife Bay at Old Town Public Boat Launch	62.4635	-114.349	2024-08-19	GSL-2024-00006-001	Blue-green algae cell count, total	1140000	cells/mL	1	Taxonomy	Blue-Green Algae Identification	APHA 10200 (mod)	2024-08-20	2024-08-27
Yellowknife Bay at Old Town Public Boat Launch	62.4635	-114.349	2024-08-19	GSL-2024-00006-001	Asterionella (Fragilariophyceae)	Small amount	cells/sample		Taxonomy	Algae Identification	APHA 10200 (mod)	2024-08-20	2024-08-27
Yellowknife Bay at Old Town Public Boat Launch	62.4635	-114.349	2024-08-19	GSL-2024-00006-001	Fragilaria (Fragilariophyceae)	Small amount	cells/sample		Taxonomy	Algae Identification	APHA 10200 (mod)	2024-08-20	2024-08-27
Yellowknife Bay at Old Town Public Boat Launch	62.4635	-114.349	2024-08-19	GSL-2024-00006-001	Synedra (Fragilariophyceae)	Small amount	cells/sample		Taxonomy	Algae Identification	APHA 10200 (mod)	2024-08-20	2024-08-27
Yellowknife Bay at Old Town Public Boat Launch	62.4635	-114.349	2024-08-19	GSL-2024-00006-001	Tabellaria (Fragilariophyceae)	Small amount	cells/sample		Taxonomy	Algae Identification	APHA 10200 (mod)	2024-08-20	2024-08-27
Yellowknife Bay at Old Town Public Boat Launch	62.4635	-114.349	2024-08-19	GSL-2024-00006-001	Ceratium (Dinophyceae)	Small amount	cells/sample		Taxonomy	Algae Identification	APHA 10200 (mod)	2024-08-20	2024-08-27
Yellowknife Bay at Old Town Public Boat Launch	62.4635	-114.349	2024-08-19	GSL-2024-00006-001	Anabaena (Cyanophyceae)	Massive amount	cells/sample		Taxonomy	Algae Identification	APHA 10200 (mod)	2024-08-20	2024-08-27
Yellowknife Bay at Old Town Public Boat Launch	62.4635	-114.349	2024-08-19	GSL-2024-00006-001	Pseudanabaena (Cyanophyceae)	Moderate amount	cells/sample		Taxonomy	Algae Identification	APHA 10200 (mod)	2024-08-20	2024-08-27
Yellowknife Bay at Old Town Public Boat Launch	62.4635	-114.349	2024-08-19	GSL-2024-00006-001	Botryococcus (Chlorophyceae)	Small amount	cells/sample		Taxonomy	Algae Identification	APHA 10200 (mod)	2024-08-20	2024-08-27
Yellowknife Bay at Old Town Public Boat Launch	62.4635	-114.349	2024-08-19	GSL-2024-00006-001	Zygnema (Chlorophyceae)	Small amount	cells/sample		Taxonomy	Algae Identification	APHA 10200 (mod)	2024-08-20	2024-08-27
Yellowknife Bay at Old Town Public Boat Launch	62.4635	-114.349	2024-08-19	GSL-2024-00006-001	Navicula (Bacillariophyceae)	Small amount	cells/sample		Taxonomy	Algae Identification	APHA 10200 (mod)	2024-08-20	2024-08-27
Yellowknife Bay at DFO Wharf	62.4649	-114.346	2024-08-19	GSL-2024-YKBAYWHARF-001	Anabaena (Cyanophyceae)	500000	cells/mL	1	Taxonomy	Blue-Green Algae Identification	APHA 10200 (mod)	2024-08-20	2024-08-27
Yellowknife Bay at DFO Wharf	62.4649	-114.346	2024-08-19	GSL-2024-YKBAYWHARF-001	Pseudanabaena (Cyanophyceae)	3130	cells/mL	1	Taxonomy	Blue-Green Algae Identification	APHA 10200 (mod)	2024-08-20	2024-08-27
Yellowknife Bay at DFO Wharf	62.4649	-114.346	2024-08-19	GSL-2024-YKBAYWHARF-001	Blue-green algae cell count, total	503000	cells/mL	1	Taxonomy	Blue-Green Algae Identification	APHA 10200 (mod)	2024-08-20	2024-08-27
Yellowknife Bay at DFO Wharf	62.4649	-114.346	2024-08-19	GSL-2024-YKBAYWHARF-001	Unidentified algae	Small amount	cells/sample		Taxonomy	Algae Identification	APHA 10200 (mod)	2024-08-20	2024-08-27
Yellowknife Bay at DFO Wharf	62.4649	-114.346	2024-08-19	GSL-2024-YKBAYWHARF-001	Asterionella (Fragilariophyceae)	Small amount	cells/sample		Taxonomy	Algae Identification	APHA 10200 (mod)	2024-08-20	2024-08-27
Yellowknife Bay at DFO Wharf	62.4649	-114.346	2024-08-19	GSL-2024-YKBAYWHARF-001	Synedra (Fragilariophyceae)	Small amount	cells/sample		Taxonomy	Algae Identification	APHA 10200 (mod)	2024-08-20	2024-08-27
Yellowknife Bay at DFO Wharf	62.4649	-114.346	2024-08-19	GSL-2024-YKBAYWHARF-001	Anabaena (Cyanophyceae)	Massive amount	cells/sample		Taxonomy	Algae Identification	APHA 10200 (mod)	2024-08-20	2024-08-27
Yellowknife Bay at DFO Wharf	62.4649	-114.346	2024-08-19	GSL-2024-YKBAYWHARF-001	Pseudanabaena (Cyanophyceae)	Moderate amount	cells/sample		Taxonomy	Algae Identification	APHA 10200 (mod)	2024-08-20	2024-08-27
Yellowknife Bay at DFO Wharf	62.4649	-114.346	2024-08-19	GSL-2024-YKBAYWHARF-001	Cryptomonas (Cryptophyceae)	Small amount	cells/sample		Taxonomy	Algae Identification	APHA 10200 (mod)	2024-08-20	2024-08-27
Yellowknife Bay at DFO Wharf	62.4649	-114.346	2024-08-19	GSL-2024-YKBAYWHARF-001	Amphora (Bacillariophyceae)	Small amount	cells/sample		Taxonomy	Algae Identification	APHA 10200 (mod)	2024-08-20	2024-08-27
Yellowknife Bay at House Boats	62.46	-114.346	2024-08-22	GSL-2024-00006-002	Anabaena (Cyanophyceae)	370	cells/mL	1	Taxonomy	Blue-Green Algae Identification	APHA 10200 (mod)	2024-08-22	2024-08-28
Yellowknife Bay at House Boats	62.46	-114.346	2024-08-22	GSL-2024-00006-002	Aphanocapsa (Cyanophyceae)	250	cells/mL	1	Taxonomy	Blue-Green Algae Identification	APHA 10200 (mod)	2024-08-22	2024-08-28
Yellowknife Bay at House Boats	62.46	-114.346	2024-08-22	GSL-2024-00006-002	Gomphosphaeria (Cyanophyceae)	100	cells/mL	1	Taxonomy	Blue-Green Algae Identification	APHA 10200 (mod)	2024-08-22	2024-08-28
Yellowknife Bay at House Boats	62.46	-114.346	2024-08-22	GSL-2024-00006-002	Pseudanabaena (Cyanophyceae)	30	cells/mL	1	Taxonomy	Blue-Green Algae Identification	APHA 10200 (mod)	2024-08-22	2024-08-28
Yellowknife Bay at House Boats	62.46	-114.346	2024-08-22	GSL-2024-00006-002	Blue-green algae cell count, total	750	cells/mL	1	Taxonomy	Blue-Green Algae Identification	APHA 10200 (mod)	2024-08-22	2024-08-28
Yellowknife Bay at House Boats	62.46	-114.346	2024-08-22	GSL-2024-00006-002	Other algae, Aulacoseira (Bacillariophyceae)	Small amount	cells/sample		Taxonomy	Algae Identification	APHA 10200 (mod)	2024-08-22	2024-08-28
Yellowknife Bay at House Boats	62.46	-114.346	2024-08-22	GSL-2024-00006-002	Unidentified algae, small cryptophyte (Cryptophyceae)	Moderate amount	cells/sample		Taxonomy	Algae Identification	APHA 10200 (mod)	2024-08-22	2024-08-28
Yellowknife Bay at House Boats	62.46	-114.346	2024-08-22	GSL-2024-00006-002	Asterionella (Fragilariophyceae)	Small amount	cells/sample		Taxonomy	Algae Identification	APHA 10200 (mod)	2024-08-22	2024-08-28
Yellowknife Bay at House Boats	62.46	-114.346	2024-08-22	GSL-2024-00006-002	Synedra (Fragilariophyceae)	Small amount	cells/sample		Taxonomy	Algae Identification	APHA 10200 (mod)	2024-08-22	2024-08-28
Yellowknife Bay at House Boats	62.46	-114.346	2024-08-22	GSL-2024-00006-002	Tabellaria (Fragilariophyceae)	Small amount	cells/sample		Taxonomy	Algae Identification	APHA 10200 (mod)	2024-08-22	2024-08-28
Yellowknife Bay at House Boats	62.46	-114.346	2024-08-22	GSL-2024-00006-002	Anabaena (Cyanophyceae)	Small amount	cells/sample		Taxonomy	Algae Identification	APHA 10200 (mod)	2024-08-22	2024-08-28
Yellowknife Bay at House Boats	62.46	-114.346	2024-08-22	GSL-2024-00006-002	Aphanocapsa (Cyanophyceae)	Small amount	cells/sample		Taxonomy	Algae Identification	APHA 10200 (mod)	2024-08-22	2024-08-28
Yellowknife Bay at House Boats	62.46	-114.346	2024-08-22	GSL-2024-00006-002	Gomphosphaeria (Cyanophyceae)	Small amount	cells/sample		Taxonomy	Algae Identification	APHA 10200 (mod)	2024-08-22	2024-08-28
Yellowknife Bay at House Boats	62.46	-114.346	2024-08-22	GSL-2024-00006-002	Pseudanabaena (Cyanophyceae)	Small amount	cells/sample		Taxonomy	Algae Identification	APHA 10200 (mod)	2024-08-22	2024-08-28
Yellowknife Bay at House Boats	62.46	-114.346	2024-08-22	GSL-2024-00006-002	Cyclotella (Coscinodiscophyceae)	Small amount	cells/sample		Taxonomy	Algae Identification	APHA 10200 (mod)	2024-08-22	2024-08-28
Yellowknife Bay at House Boats	62.46	-114.346	2024-08-22	GSL-2024-00006-002	Bitrichia (Chrysophyceae)	Small amount	cells/sample		Taxonomy	Algae Identification	APHA 10200 (mod)	2024-08-22	2024-08-28
Yellowknife Bay at House Boats	62.46	-114.346	2024-08-22	GSL-2024-00006-002	Dinobryon (Chrysophyceae)	Small amount	cells/sample		Taxonomy	Algae Identification	APHA 10200 (mod)	2024-08-22	2024-08-28
Yellowknife Bay at House Boats	62.46	-114.346	2024-08-22	GSL-2024-00006-002	Elakatothrix (Chlorophyceae)	Small amount	cells/sample		Taxonomy	Algae Identification	APHA 10200 (mod)	2024-08-22	2024-08-28
Yellowknife Bay at House Boats	62.46	-114.346	2024-08-22	GSL-2024-00006-002	Pediastrum (Chlorophyceae)	Small amount	cells/sample		Taxonomy	Algae Identification	APHA 10200 (mod)	2024-08-22	2024-08-28
Yellowknife Bay at House Boats	62.46	-114.346	2024-08-22	GSL-2024-00006-002	Scenedesmus (Chlorophyceae)	Small amount	cells/sample		Taxonomy	Algae Identification	APHA 10200 (mod)	2024-08-22	2024-08-28
Yellowknife Bay at House Boats	62.46	-114.346	2024-08-22	GSL-2024-00006-002	Cocconeis (Bacillariophyceae)	Small amount	cells/sample		Taxonomy	Algae Identification	APHA 10200 (mod)	2024-08-22	2024-08-28
Yellowknife Bay at House Boats	62.46	-114.346	2024-08-22	GSL-2024-00006-002	Gyrosigma (Bacillariophyceae)	Small amount	cells/sample		Taxonomy	Algae Identification	APHA 10200 (mod)	2024-08-22	2024-08-28
Back Bay at Ndilo	62.4805	-114.331	2024-08-22	GSL-2024-00006-003	Anabaena (Cyanophyceae)	340	cells/mL	1	Taxonomy	Blue-Green Algae Identification	APHA 10200 (mod)	2024-08-22	2024-08-28
Back Bay at Ndilo	62.4805	-114.331	2024-08-22	GSL-2024-00006-003	Aphanocapsa (Cyanophyceae)	950	cells/mL	1	Taxonomy	Blue-Green Algae Identification	APHA 10200 (mod)	2024-08-22	2024-08-28
Back Bay at Ndilo	62.4805	-114.331	2024-08-22	GSL-2024-00006-003	Chroococcus (Cyanophyceae)	4	cells/mL	1	Taxonomy	Blue-Green Algae Identification	APHA 10200 (mod)	2024-08-22	2024-08-28
Back Bay at Ndilo	62.4805	-114.331	2024-08-22	GSL-2024-00006-003	Blue-green algae cell count, total	1290	cells/mL	1	Taxonomy	Blue-Green Algae Identification	APHA 10200 (mod)	2024-08-22	2024-08-28
Back Bay at Ndilo	62.4805	-114.331	2024-08-22	GSL-2024-00006-003	Unidentified algae, small cryptophyte (Cryptophyceae)	Moderate amount	cells/sample		Taxonomy	Algae Identification	APHA 10200 (mod)	2024-08-22	2024-08-28
Back Bay at Ndilo	62.4805	-114.331	2024-08-22	GSL-2024-00006-003	Chrysophytes, small (Chrysophyceae)	Moderate amount	cells/sample		Taxonomy	Algae Identification	APHA 10200 (mod)	2024-08-22	2024-08-28
Back Bay at Ndilo	62.4805	-114.331	2024-08-22	GSL-2024-00006-003	Asterionella (Fragilariophyceae)	Small amount	cells/sample		Taxonomy	Algae Identification	APHA 10200 (mod)	2024-08-22	2024-08-28
Back Bay at Ndilo	62.4805	-114.331	2024-08-22	GSL-2024-00006-003	Tabellaria (Fragilariophyceae)	Small amount	cells/sample		Taxonomy	Algae Identification	APHA 10200 (mod)	2024-08-22	2024-08-28
Back Bay at Ndilo	62.4805	-114.331	2024-08-22	GSL-2024-00006-003	Anabaena (Cyanophyceae)	Small amount	cells/sample		Taxonomy	Algae Identification	APHA 10200 (mod)	2024-08-22	2024-08-28
Back Bay at Ndilo	62.4805	-114.331	2024-08-22	GSL-2024-00006-003	Aphanocapsa (Cyanophyceae)	Small amount	cells/sample		Taxonomy	Algae Identification	APHA 10200 (mod)	2024-08-22	2024-08-28
Back Bay at Ndilo	62.4805	-114.331	2024-08-22	GSL-2024-00006-003	Chroococcus (Cyanophyceae)	Small amount	cells/sample		Taxonomy	Algae Identification	APHA 10200 (mod)	2024-08-22	2024-08-28
Back Bay at Ndilo	62.4805	-114.331	2024-08-22	GSL-2024-00006-003	Cryptomonas (Cryptophyceae)	Small amount	cells/sample		Taxonomy	Algae Identification	APHA 10200 (mod)	2024-08-22	2024-08-28
Back Bay at Ndilo	62.4805	-114.331	2024-08-22	GSL-2024-00006-003	Bitrichia (Chrysophyceae)	Small amount	cells/sample		Taxonomy	Algae Identification	APHA 10200 (mod)	2024-08-22	2024-08-28
Back Bay at Ndilo	62.4805	-114.331	2024-08-22	GSL-2024-00006-003	Dinobryon (Chrysophyceae)	Small amount	cells/sample		Taxonomy	Algae Identification	APHA 10200 (mod)	2024-08-22	2024-08-28
Back Bay at Ndilo	62.4805	-114.331	2024-08-22	GSL-2024-00006-003	Scenedesmus (Chlorophyceae)	Small amount	cells/sample		Taxonomy	Algae Identification	APHA 10200 (mod)	2024-08-22	2024-08-28
Pauline Bay	62.0107	-113.169	2024-09-17	GSL-2024-00006-007	Asterionella (Fragilariophyceae)	Small amount	cells/sample		Taxonomy	Algae Identification	APHA 10200 (mod)	2024-09-18	2024-09-26
Pauline Bay	62.0107	-113.169	2024-09-17	GSL-2024-00006-007	Synedra (Fragilariophyceae)	Small amount	cells/sample		Taxonomy	Algae Identification	APHA 10200 (mod)	2024-09-18	2024-09-26
Pauline Bay	62.0107	-113.169	2024-09-17	GSL-2024-00006-007	Anabaena (Cyanophyceae)	Massive amount	cells/sample		Taxonomy	Algae Identification	APHA 10200 (mod)	2024-09-18	2024-09-26
Pauline Bay	62.0107	-113.169	2024-09-17	GSL-2024-00006-007	Aphanizomenon (Cyanophyceae)	Small amount	cells/sample		Taxonomy	Algae Identification	APHA 10200 (mod)	2024-09-18	2024-09-26
Pauline Bay	62.0107	-113.169	2024-09-17	GSL-2024-00006-007	Planktothrix (Cyanophyceae)	Small amount	cells/sample		Taxonomy	Algae Identification	APHA 10200 (mod)	2024-09-18	2024-09-26
Pauline Bay	62.0107	-113.169	2024-09-17	GSL-2024-00006-007	Pseudanabaena (Cyanophyceae)	Large amount	cells/sample		Taxonomy	Algae Identification	APHA 10200 (mod)	2024-09-18	2024-09-26
Pauline Bay	62.0107	-113.169	2024-09-17	GSL-2024-00006-007	Anabaena (Cyanophyceae)	417000	cells/mL	1	Taxonomy	Blue-Green Algae Identification	APHA 10200 (mod)	2024-09-18	2024-09-26
Pauline Bay	62.0107	-113.169	2024-09-17	GSL-2024-00006-007	Aphanizomenon (Cyanophyceae)	782	cells/mL	1	Taxonomy	Blue-Green Algae Identification	APHA 10200 (mod)	2024-09-18	2024-09-26
Pauline Bay	62.0107	-113.169	2024-09-17	GSL-2024-00006-007	Pseudanabaena (Cyanophyceae)	36000	cells/mL	1	Taxonomy	Blue-Green Algae Identification	APHA 10200 (mod)	2024-09-18	2024-09-26
Pauline Bay	62.0107	-113.169	2024-09-17	GSL-2024-00006-007	Planktothrix (Cyanophyceae)	30	cells/mL	1	Taxonomy	Blue-Green Algae Identification	APHA 10200 (mod)	2024-09-18	2024-09-26
Pauline Bay	62.0107	-113.169	2024-09-17	GSL-2024-00006-007	Blue-green algae cell count, total	454000	cells/mL	1	Taxonomy	Blue-Green Algae Identification	APHA 10200 (mod)	2024-09-18	2024-09-26

## Sheet: Table D4_Aerial Surveys 2016
Date	Latitude	Longitude	Clear Water (Y = Yes, N = No)	Algae (Y = Yes, N = No)	Algae Thickness (L = Low, M = Medium, H = High, U = Unknown)	Sediment (Y = Yes, N = No)	Notes	Photo #
2016-08-22	62.4632	-114.33	Y	N		N		DSC_0002.JPG
2016-08-22	62.4583	-114.333	Y	N		N		DSC_0003.JPG
2016-08-22	62.4521	-114.335	Y	N		N		DSC_0005.JPG
2016-08-22	62.4494	-114.336	Y	N		N		DSC_0006.JPG
2016-08-22	62.4474	-114.337	Y	N		N		DSC_0007.JPG
2016-08-22	62.4433	-114.338	Y	N		N		DSC_0008.JPG
2016-08-22	62.3952	-114.361	Y	N		N		DSC_0010.JPG
2016-08-22	62.3689	-114.396	Y	Y	L	N	mostly clear water except near shore	DSC_0011.JPG
2016-08-22	62.3631	-114.408	Y	Y	L	N	mostly clear water except near shore	DSC_0012.JPG
2016-08-22	62.3577	-114.422	Y	N		N		DSC_0014.JPG
2016-08-22	62.3289	-114.559	Y	N		N		DSC_0016.JPG
2016-08-22	62.3236	-114.596	Y	Y	L	N	Weeds, possible algae	DSC_0017.JPG
2016-08-22	62.322	-114.645	N	Y	L	N	greenish hue	DSC_0018.JPG
2016-08-22	62.3229	-114.668	N	Y	M	N	greenish hue	DSC_0019.JPG
2016-08-22	62.3245	-114.687	N	Y	M	N	greenish hue	DSC_0020.JPG
2016-08-22	62.3427	-114.755	N	Y	M	N	greenish hue	DSC_0021.JPG
2016-08-22	62.358	-114.789	N	Y	H	N	greenish hue	DSC_0022.JPG
2016-08-22	62.3737	-114.814	N	Y	H	N	greenish hue	DSC_0023.JPG
2016-08-22	62.3991	-114.87	N	Y	L	N	greenish hue	DSC_0024.JPG
2016-08-22	62.4271	-114.944	N	Y	M	Y	minor sediment?	DSC_0027.JPG
2016-08-22	62.4306	-114.953	N	Y	L	Y	minor sediment?	DSC_0028.JPG
2016-08-22	62.4337	-114.96	Y	N		N	minor sediment?	DSC_0029.JPG
2016-08-22	62.437	-114.967	Y	N		N		DSC_0030.JPG
2016-08-22	62.4405	-114.975	Y	N		N		DSC_0031.JPG
2016-08-22	62.4418	-114.979	N	Y	L	Y	minor sediment?	DSC_0033.JPG
2016-08-22	62.4478	-114.994	N	Y	L	Y	minor sediment?	DSC_0034.JPG
2016-08-22	62.4529	-115.011	N	Y	M	Y	minor sediment?	DSC_0035.JPG
2016-08-22	62.4627	-115.04	N	Y	M	Y	minor sediment?	DSC_0036.JPG
2016-08-22	62.4658	-115.046	N	Y	M	Y	minor sediment?	DSC_0037.JPG
2016-08-22	62.4719	-115.068	N	Y	M	Y	minor sediment?	DSC_0038.JPG
2016-08-22	62.4768	-115.084	N	Y	M	Y	minor sediment?	DSC_0039.JPG
2016-08-22	62.4793	-115.091	N	Y	M	Y	minor sediment?	DSC_0040.JPG
2016-08-22	62.4893	-115.124	N	N		Y		DSC_0041.JPG
2016-08-22	62.4976	-115.148	N	N		Y		DSC_0042.JPG
2016-08-22	62.5021	-115.163	N	N		Y		DSC_0043.JPG
2016-08-22	62.5057	-115.176	N	N		Y		DSC_0044.JPG
2016-08-22	62.5095	-115.191	N	N		Y		DSC_0045.JPG
2016-08-22	62.5126	-115.201	N	N		Y		DSC_0046.JPG
2016-08-22	62.5175	-115.216	N	N		Y	sediment mixing line	DSC_0047.JPG
2016-08-22	62.5184	-115.219	N	N		Y		DSC_0048.JPG
2016-08-22	62.5214	-115.224	N	N		Y		DSC_0049.JPG
2016-08-22	62.5298	-115.244	N	N		Y		DSC_0050.JPG
2016-08-22	62.5331	-115.25	N	N		Y		DSC_0051.JPG
2016-08-22	62.5371	-115.259	N	N		Y		DSC_0052.JPG
2016-08-22	62.5408	-115.267	N	Y	M	N	distinct greenish hue	DSC_0053.JPG
2016-08-22	62.5468	-115.281	N	Y	M	N		DSC_0054.JPG
2016-08-22	62.5314	-115.248	N	Y	M	N		DSC_0055.JPG
2016-08-22	62.5568	-115.305	N	Y	M	N		DSC_0056.JPG
2016-08-22	62.5652	-115.327	N	Y	M	N		DSC_0057.JPG
2016-08-22	62.5802	-115.366	N	Y	M	N		DSC_0059.JPG
2016-08-22	62.582	-115.37	N	Y	M	N		DSC_0060.JPG
2016-08-22	62.5826	-115.372	N	Y	M	N		DSC_0061.JPG
2016-08-22	62.5872	-115.382	N	Y	M	N		DSC_0062.JPG
2016-08-22	62.5913	-115.392	N	Y	M	N		DSC_0063.JPG
2016-08-22	62.5972	-115.42	N	Y	M	N		DSC_0064.JPG
2016-08-22	62.5992	-115.437	N	Y	M	N		DSC_0065.JPG
2016-08-22	62.6026	-115.468	N	Y	M	N		DSC_0066.JPG
2016-08-22	62.6064	-115.498	N	Y	M	N		DSC_0067.JPG
2016-08-22	62.6081	-115.51	N	Y	M	N		DSC_0068.JPG
2016-08-22	62.6094	-115.517	N	Y	M	N		DSC_0069.JPG
2016-08-22	62.6113	-115.526	N	Y	M	N		DSC_0070.JPG
2016-08-22	62.6144	-115.541	N	Y	M	N		DSC_0071.JPG
2016-08-22	62.6155	-115.545	N	Y	M	N		DSC_0072.JPG
2016-08-22	62.6209	-115.575	N	Y	M	N		DSC_0073.JPG
2016-08-22	62.6235	-115.593	N	Y	M	N		DSC_0074.JPG
2016-08-22	62.6251	-115.602	N	Y	M	N		DSC_0075.JPG
2016-08-22	62.627	-115.614	N	Y	M	N		DSC_0076.JPG
2016-08-22	62.6336	-115.653	N	Y	M	N		DSC_0077.JPG
2016-08-22	62.6345	-115.658	N	Y	M	N		DSC_0078.JPG
2016-08-22	62.6352	-115.664	N	Y	M	N		DSC_0079.JPG
2016-08-22	62.6368	-115.675	N	Y	M	N		DSC_0080.JPG
2016-08-22	62.6385	-115.686	N	Y	M	N		DSC_0081.JPG
2016-08-22	62.6457	-115.731	N	N		Y	water has more of a muddy look, less green	DSC_0083.JPG
2016-08-22	62.648	-115.771	N	N		Y		DSC_0084.JPG
2016-08-22	62.6488	-115.793	N	N		Y		DSC_0085.JPG
2016-08-22	62.6498	-115.808	N	N		Y		DSC_0087.JPG
2016-08-22	62.6532	-115.83	N	N		Y		DSC_0089.JPG
2016-08-22	62.6881	-115.852	N	N		Y		DSC_0092.JPG
2016-08-22	62.7244	-115.873	N	N		Y		DSC_0095.JPG
2016-08-22	62.7323	-115.887	N	N		Y		DSC_0096.JPG
2016-08-22	62.7392	-115.905	N	N		Y		DSC_0097.JPG
2016-08-22	62.7543	-115.945	N	N		Y		DSC_0098.JPG
2016-08-22	62.7648	-115.981	N	N		Y		DSC_0101.JPG
2016-08-22	62.7662	-116.001	N	N		Y		DSC_0104.JPG
2016-08-22	62.7538	-116.034	N	N		Y		DSC_0105.JPG
2016-08-22	62.7481	-116.04	N	N		Y		DSC_0106.JPG
2016-08-22	62.7452	-116.042	N	N		Y		DSC_0107.JPG
2016-08-22	62.7359	-116.046	N	N		Y		DSC_0108.JPG
2016-08-22	62.7324	-116.047	N	N		Y		DSC_0109.JPG
2016-08-22	62.7256	-116.049	N	N		Y		DSC_0110.JPG
2016-08-22	62.721	-116.051	N	Y	L	Y	possible algae and sediment mixed together	DSC_0111.JPG
2016-08-22	62.7019	-116.05	N	Y	L	Y		DSC_0113.JPG
2016-08-22	62.6944	-116.042	N	Y	L	Y		DSC_0115.JPG
2016-08-22	62.7154	-116.051	N	Y	L	Y		DSC_0116.JPG
2016-08-22	62.6865	-116.029	N	Y	L	Y		DSC_0117.JPG
2016-08-22	62.6683	-115.974	N	Y	L	Y		DSC_0120.JPG
2016-08-22	62.6637	-115.96	N	Y	L	Y		DSC_0121.JPG
2016-08-22	62.6561	-115.937	N	Y	U	Y	difficult to tell whether algae or sed	DSC_0123.JPG
2016-08-22	62.6505	-115.926	N	Y	U	Y	difficult to tell whether algae or sed	DSC_0124.JPG
2016-08-22	62.6436	-115.912	N	Y	U	Y	difficult to tell whether algae or sed	DSC_0127.JPG
2016-08-22	62.6239	-115.86	N	N		Y		DSC_0131.JPG
2016-08-22	62.6156	-115.824	N	N		Y		DSC_0132.JPG
2016-08-22	62.614	-115.816	N	N		Y		DSC_0133.JPG
2016-08-22	62.6088	-115.803	N	Y	U	Y	possible algae and sediment mixed together, weed beds	DSC_0134.JPG
2016-08-22	62.5941	-115.799	N	Y	U	Y	possible algae and sediment mixed together, weed beds	DSC_0136.JPG
2016-08-22	62.586	-115.8	N	Y	U	Y	possible algae and sediment mixed together, weed beds	DSC_0137.JPG
2016-08-22	62.5638	-115.701	N	N	U	Y		DSC_0140.JPG
2016-08-22	62.5562	-115.696	N	Y	U	Y		DSC_0141.JPG
2016-08-22	62.5483	-115.697	N	Y	U	Y	large weed mats	DSC_0142.JPG
2016-08-22	62.5412	-115.701	N	Y	U	Y		DSC_0143.JPG
2016-08-22	62.5274	-115.713	N	Y	U	Y		DSC_0146.JPG
2016-08-22	62.524	-115.717	N	Y	U	Y		DSC_0147.JPG
2016-08-22	62.5134	-115.732	N	Y	U	Y		DSC_0148.JPG
2016-08-22	62.5018	-115.735	N	Y	U	Y		DSC_0149.JPG
2016-08-22	62.4823	-115.731	N	Y	U	Y		DSC_0150.JPG
2016-08-22	62.4802	-115.73	N	Y	U	Y		DSC_0151.JPG
2016-08-22	62.4747	-115.721	N	Y	U	Y		DSC_0152.JPG
2016-08-22	62.4734	-115.715	N	Y	U	Y		DSC_0153.JPG
2016-08-22	62.4806	-115.635	N	Y	U	Y		DSC_0155.JPG
2016-08-22	62.49	-115.53	N	Y	U	Y		DSC_0158.JPG
2016-08-22	62.4954	-115.407	N	Y	U	Y		DSC_0160.JPG
2016-08-22	62.4949	-115.39	N	Y	U	Y		DSC_0161.JPG
2016-08-22	62.4944	-115.379	N	Y	U	Y		DSC_0162.JPG
2016-08-22	62.4924	-115.35	N	Y	U	Y		DSC_0164.JPG
2016-08-22	62.4923	-115.337	N	Y	U	Y		DSC_0166.JPG
2016-08-22	62.4908	-115.282	N	Y	U	Y		DSC_0169.JPG
2016-08-22	62.4872	-115.272	N	Y	U	Y		DSC_0171.JPG
2016-08-22	62.4778	-115.252	N	Y	U	Y		DSC_0173.JPG
2016-08-22	62.4719	-115.244	N	Y	U	Y	definite greenish hue	DSC_0175.JPG
2016-08-22	62.469	-115.242	N	Y	U	Y	definite sed mixing zones, possibly no algae, but still green-brown hue	DSC_0176.JPG
2016-08-22	62.4659	-115.242	N	Y	U	Y		DSC_0177.JPG
2016-08-22	62.4632	-115.243	N	Y	U	Y		DSC_0178.JPG
2016-08-22	62.454	-115.252	N	Y	U	Y		DSC_0179.JPG
2016-08-22	62.4455	-115.259	N	Y	U	Y		DSC_0180.JPG
2016-08-22	62.4411	-115.259	N	Y	L	N	greenish hue	DSC_0181.JPG
2016-08-22	62.4231	-115.254	N	Y	U	Y	definite sed mixing zones, possibly no algae, but still green-brown hue	DSC_0184.JPG
2016-08-22	62.4082	-115.25	N	Y	U	Y		DSC_0185.JPG
2016-08-22	62.4065	-115.249	N	Y	M	Y		DSC_0186.JPG
2016-08-22	62.393	-115.246	N	N		Y	distinct sed mixing zone	DSC_0187.JPG
2016-08-22	62.3751	-115.246	N	N		Y		DSC_0191.JPG
2016-08-22	62.372	-115.248	N	N		Y		DSC_0192.JPG
2016-08-22	62.331	-115.229	N	N		Y		DSC_0196.JPG
2016-08-22	62.3264	-115.226	N	N		Y		DSC_0197.JPG
2016-08-22	62.3218	-115.219	N	N		Y		DSC_0200.JPG
2016-08-22	62.3148	-115.212	Y	N		N		DSC_0202.JPG
2016-08-22	62.3003	-115.217	Y	N		N		DSC_0205.JPG
2016-08-22	62.2979	-115.221	Y	N		N		DSC_0206.JPG
2016-08-22	62.2763	-115.256	Y	N		N		DSC_0207.JPG
2016-08-22	62.2561	-115.273	Y	N		N		DSC_0209.JPG
2016-08-22	62.2485	-115.288	Y	N		N		DSC_0210.JPG
2016-08-22	62.2383	-115.297	Y	N		N		DSC_0211.JPG
2016-08-22	62.2359	-115.29	Y	N		N		DSC_0212.JPG
2016-08-22	62.2467	-115.17	N	Y	L	N		DSC_0219.JPG
2016-08-22	62.2461	-115.162	N	Y	L	N		DSC_0220.JPG
2016-08-22	62.2381	-115.148	Y	N		N		DSC_0221.JPG
2016-08-22	62.2223	-115.133	Y	N		N		DSC_0222.JPG
2016-08-22	62.2073	-115.089	Y	N		N		DSC_0225.JPG
2016-08-22	62.2061	-115.08	Y	N		N		DSC_0226.JPG
2016-08-22	62.2037	-115.056	Y	N		N		DSC_0227.JPG
2016-08-22	62.1982	-115.044	N	Y	L	N		DSC_0228.JPG
2016-08-22	62.1958	-115.039	N	Y	L	N		DSC_0229.JPG
2016-08-22	62.1854	-115.023	N	Y	L	N		DSC_0231.JPG
2016-08-22	62.1787	-115.013	N	Y	L	N		DSC_0232.JPG
2016-08-22	62.115	-115.016	Y	N		N		DSC_0237.JPG
2016-08-22	62.1114	-115.017	N	Y	L	N		DSC_0238.JPG
2016-08-22	62.1072	-115.017	N	Y	L	N		DSC_0239.JPG
2016-08-22	62.0964	-115.005	N	Y	L	N		DSC_0240.JPG
2016-08-22	62.0929	-114.996	N	Y	L	N		DSC_0241.JPG
2016-08-22	62.0887	-114.983	N	Y	L	N		DSC_0244.JPG
2016-08-22	62.0788	-114.952	N	Y	L	N		DSC_0246.JPG
2016-08-22	62.0573	-114.877	N	Y	U	Y	suspended sediment near shore	DSC_0250.JPG
2016-08-22	62.0437	-114.83	N	Y	U	Y	weak sed mixing line, green tinge of water, possible algae	DSC_0253.JPG
2016-08-22	62.0355	-114.813	N	N		Y		DSC_0254.JPG
2016-08-22	62.0259	-114.79	N	N		Y		DSC_0256.JPG
2016-08-22	62.0013	-114.762	N	N		Y		DSC_0258.JPG
2016-08-22	61.9949	-114.762	N	N		Y		DSC_0259.JPG
2016-08-22	61.982	-114.752	N	N		Y	longshore drift of sediment in the littoral zone	DSC_0261.JPG
2016-08-22	61.9736	-114.735	N	N		Y	longshore drift of sediment in the littoral zone	DSC_0262.JPG
2016-08-22	61.9653	-114.706	N	N		Y	longshore drift of sediment in the littoral zone	DSC_0263.JPG
2016-08-22	61.939	-114.621	N	N		Y	longshore drift of sediment in the littoral zone	DSC_0268.JPG
2016-08-22	61.9356	-114.616	N	N		Y	longshore drift of sediment in the littoral zone	DSC_0269.JPG
2016-08-22	61.8984	-114.61	N	N		Y	longshore drift of sediment in the littoral zone	DSC_0271.JPG
2016-08-22	61.8911	-114.599	N	N		Y	longshore drift of sediment in the littoral zone	DSC_0272.JPG
2016-08-22	61.9154	-114.551	Y	N		N		DSC_0278.JPG
2016-08-22	61.948	-114.544	Y	N		N		DSC_0283.JPG
2016-08-22	62.2604	-114.467	Y	N		N		DSC_0294.JPG
2016-08-22	62.2438	-114.3	Y	N		N		DSC_0299.JPG
2016-08-22	62.1892	-114.155	Y	N		N		DSC_0307.JPG
2016-08-22	62.0419	-113.621	N	Y	L	N	greenish hue, murky	DSC_0318.JPG
2016-08-22	62.047	-113.626	N	Y	L	N	greenish hue, murky	DSC_0319.JPG
2016-08-22	62.0536	-113.638	N	Y	L	N	greenish hue, murky	DSC_0321.JPG
2016-08-22	62.0568	-113.646	N	Y	L	N	greenish hue, murky	DSC_0322.JPG
2016-08-22	62.0594	-113.655	N	Y	L	N	greenish hue, murky	DSC_0323.JPG
2016-08-22	62.0648	-113.673	N	Y	L	Y	greenish hue, murky	DSC_0324.JPG
2016-08-22	62.0661	-113.677	N	Y	L	N	greenish hue, murky	DSC_0325.JPG
2016-08-22	62.068	-113.683	N	Y	L	Y	greenish hue, murky	DSC_0326.JPG
2016-08-22	62.0719	-113.692	N	Y	L	N	greenish hue, murky	DSC_0327.JPG
2016-08-22	62.083	-113.711	N	Y	L	N	greenish hue, murky	DSC_0329.JPG
2016-08-22	62.0889	-113.725	N	Y	L	N	greenish hue, murky	DSC_0331.JPG
2016-08-22	62.0892	-113.732	N	Y	L	N	greenish hue, murky	DSC_0332.JPG
2016-08-22	62.0926	-113.743	N	Y	L	N	greenish hue, murky	DSC_0333.JPG
2016-08-22	62.0938	-113.747	N	Y	L	N	greenish hue, murky	DSC_0334.JPG
2016-08-22	62.0974	-113.754	N	Y	L	N	greenish hue, murky	DSC_0335.JPG
2016-08-22	62.1005	-113.761	N	Y	L	N	greenish hue, murky	DSC_0336.JPG
2016-08-22	62.1028	-113.771	N	Y	L	N	greenish hue, murky	DSC_0337.JPG
2016-08-22	62.1056	-113.779	N	Y	L	N	greenish hue, murky	DSC_0338.JPG
2016-08-22	62.1101	-113.788	N	Y	L	N	greenish hue, murky	DSC_0340.JPG
2016-08-22	62.1192	-113.805	N	Y	L	N	greenish hue, murky	DSC_0343.JPG
2016-08-22	62.1235	-113.814	N	Y	L	N	greenish hue, murky	DSC_0345.JPG
2016-08-22	62.1304	-113.824	N	Y	L	N	greenish hue, murky	DSC_0346.JPG
2016-08-22	62.1437	-113.849	N	Y	L	N	greenish hue, murky	DSC_0349.JPG
2016-08-22	62.149	-113.859	N	Y	L	N	greenish hue, murky	DSC_0350.JPG
2016-08-22	62.1555	-113.872	N	Y	L	N	greenish hue, murky	DSC_0352.JPG
2016-08-22	62.1628	-113.888	Y	N		N		DSC_0354.JPG
2016-08-22	62.1755	-113.908	Y	N		N		DSC_0355.JPG
2016-08-22	62.1811	-113.917	Y	N		N		DSC_0356.JPG
2016-08-22	62.1834	-113.92	Y	N		N		DSC_0357.JPG
2016-08-22	62.1914	-113.931	Y	N		N		DSC_0360.JPG
2016-08-22	62.1943	-113.933	Y	N		N		DSC_0361.JPG
2016-08-22	62.2015	-113.94	Y	N		N		DSC_0364.JPG
2016-08-22	62.2043	-113.945	Y	N		N		DSC_0365.JPG
2016-08-22	62.2103	-113.953	Y	N		N		DSC_0367.JPG
2016-08-22	62.2115	-113.956	Y	N		N		DSC_0369.JPG
2016-08-22	62.2144	-113.97	Y	N		N		DSC_0370.JPG
2016-08-22	62.2216	-113.995	N	Y	M	N		DSC_0371.JPG
2016-08-22	62.2248	-114.004	N	Y	M	N		DSC_0373.JPG
2016-08-22	62.2306	-114.022	N	Y	M	N		DSC_0374.JPG
2016-08-22	62.2347	-114.033	Y	N		N		DSC_0375.JPG
2016-08-22	62.2412	-114.061	Y	N		N		DSC_0377.JPG
2016-08-22	62.2537	-114.111	Y	N		N		DSC_0380.JPG
2016-08-22	62.2547	-114.118	Y	N		N		DSC_0381.JPG
2016-08-22	62.2604	-114.167	Y	N		N		DSC_0384.JPG
2016-08-22	62.2616	-114.184	Y	N		N		DSC_0386.JPG
2016-08-22	62.2628	-114.194	N	Y	L	N	shallow water has greenish hue	DSC_0387.JPG
2016-08-22	62.2636	-114.201	N	Y	L	N	shallow water has greenish hue	DSC_0388.JPG
2016-08-22	62.265	-114.211	N	Y	L	N	shallow water has greenish hue	DSC_0389.JPG
2016-08-22	62.2682	-114.237	Y	N		N		DSC_0390.JPG
2016-08-22	62.2705	-114.251	N	N		Y		DSC_0392.JPG
2016-08-22	62.276	-114.269	N	Y	L, U	N		DSC_0394.JPG
2016-08-22	62.284	-114.28	Y	N		N		DSC_0396.JPG
2016-08-22	62.2919	-114.284	N	Y	L, U	N		DSC_0398.JPG
2016-08-22	62.2968	-114.286	N	Y	L, U	N		DSC_0400.JPG
2016-08-22	62.3119	-114.289	N	Y	L, U	N	greenish hue, murky	DSC_0402.JPG
2016-08-22	62.3216	-114.282	N	Y	M	N		DSC_0403.JPG
2016-08-22	62.3297	-114.277	N	Y	M	N		DSC_0405.JPG
2016-08-22	62.3389	-114.269	N	N		Y	sediment drift in littoral zone	DSC_0408.JPG
2016-08-22	62.3478	-114.259	N	Y	L	N	possible algae with weed beds?	DSC_0409.JPG
2016-08-22	62.3533	-114.252	N	Y	L	N	greenish hue	DSC_0410.JPG
2016-08-22	62.371	-114.236	Y	N		N	clear shallow water	DSC_0415.JPG
2016-08-22	62.3758	-114.237	N	Y	L	N	mostly clear water; algae near shore?	DSC_0416.JPG
2016-08-22	62.3924	-114.261	N	Y	M	N		DSC_0418.JPG
2016-08-22	62.3959	-114.265	N	Y	M	N		DSC_0419.JPG
2016-08-22	62.4066	-114.28	N	Y	M	N		DSC_0420.JPG
2016-08-22	62.409	-114.292	N	Y	M	N		DSC_0422.JPG
2016-08-22	62.4173	-114.324	N	Y	M	N		DSC_0428.JPG
2016-08-22	62.4323	-114.33	N	Y	L	N		DSC_0430.JPG
2016-08-22	62.4372	-114.331	N	Y	L	N		DSC_0431.JPG
2016-08-22	62.4422	-114.332	N	Y	L	N		DSC_0432.JPG
2016-08-22	62.4477	-114.332	N	Y	L	N		DSC_0433.JPG
2016-08-22	62.4548	-114.333	N	Y	L	N		DSC_0434.JPG
2016-08-22	62.461	-114.332	N	Y	L	N		DSC_0436.JPG
2016-08-22	62.4685	-114.328	N	Y	L	N		DSC_0437.JPG
2016-08-22	62.4905	-114.32	N	Y	L	N		DSC_0442.JPG
2016-08-22	62.4942	-114.319	N	Y	L	N		DSC_0444.JPG
2016-08-22	62.504	-114.323	Y	N		Y	minor sed in river channel	DSC_0445.JPG
2016-08-22	62.4959	-114.336	Y	N		N		DSC_0447.JPG
2016-08-22	62.4897	-114.34	Y	N		N		DSC_0448.JPG
2016-09-03	62.4613	-114.34	N	Y	M	N	very windy day	DSC_0002.JPG
2016-09-03	62.4385	-114.355	N	Y	L	N		DSC_0004.JPG
2016-09-03	62.4354	-114.355	N	Y	L	N		DSC_0005.JPG
2016-09-03	62.4012	-114.379	N	Y	L	N		DSC_0007.JPG
2016-09-03	62.3892	-114.386	N	Y	L	N	clouds creating shadows, giving illusion of water coloration difference	DSC_0008.JPG
2016-09-03	62.3452	-114.479	Y	N		N		DSC_0016.JPG
2016-09-03	62.3317	-114.563	Y	N		N		DSC_0018.JPG
2016-09-03	62.3309	-114.569	Y	N		N		DSC_0019.JPG
2016-09-03	62.3288	-114.597	Y	N		N		DSC_0020.JPG
2016-09-03	62.3284	-114.603	Y	N		N		DSC_0021.JPG
2016-09-03	62.3278	-114.611	Y	N		N		DSC_0022.JPG
2016-09-03	62.3272	-114.622	Y	N		N		DSC_0023.JPG
2016-09-03	62.3268	-114.637	Y	N		N		DSC_0025.JPG
2016-09-03	62.329	-114.663	Y	N		N		DSC_0026.JPG
2016-09-03	62.333	-114.688	Y	N		N		DSC_0027.JPG
2016-09-03	62.3413	-114.724	N	Y	L	N	possible algae; weak green coloration that is not due to shadow	DSC_0028.JPG
2016-09-03	62.3446	-114.733	N	Y	L	N	possible algae; weak green coloration that is not due to shadow	DSC_0029.JPG
2016-09-03	62.3557	-114.759	Y	N		N		DSC_0032.JPG
2016-09-03	62.3701	-114.796	Y	N		N		DSC_0034.JPG
2016-09-03	62.3717	-114.8	N	Y	L	N	possible algae; weak green coloration that is not due to shadow	DSC_0035.JPG
2016-09-03	62.374	-114.806	N	Y	L	N	possible algae; weak green coloration that is not due to shadow	DSC_0036.JPG
2016-09-03	62.4067	-114.883	Y	N		N		DSC_0037.JPG
2016-09-03	62.4205	-114.914	N	Y	L	N	possible algae; weak green coloration that is not due to shadow	DSC_0039.JPG
2016-09-03	62.4244	-114.925	Y	N		N		DSC_0040.JPG
2016-09-03	62.4336	-114.945	N	Y	L	N		DSC_0042.JPG
2016-09-03	62.4379	-114.954	Y	N		N		DSC_0043.JPG
2016-09-03	62.4622	-115.013	N	Y	L	N		DSC_0046.JPG
2016-09-03	62.4683	-115.03	N	Y	L	N		DSC_0047.JPG
2016-09-03	62.4725	-115.042	N	Y	L	N		DSC_0048.JPG
2016-09-03	62.4769	-115.055	N	Y	L	N		DSC_0049.JPG
2016-09-03	62.4803	-115.066	N	Y	L	N		DSC_0050.JPG
2016-09-03	62.4844	-115.076	N	Y	L	N		DSC_0052.JPG
2016-09-03	62.4861	-115.08	N	Y	L	N		DSC_0053.JPG
2016-09-03	62.4945	-115.1	N	Y	L	N		DSC_0056.JPG
2016-09-03	62.5066	-115.144	N	Y	M	Y	high sed content on horizon	DSC_0059.JPG
2016-09-03	62.5073	-115.147	N	Y	M	N		DSC_0060.JPG
2016-09-03	62.5121	-115.17	N	Y	M	Y	high sed content on horizon	DSC_0063.JPG
2016-09-03	62.5152	-115.182	N	Y	M	N		DSC_0066.JPG
2016-09-03	62.5176	-115.19	N	Y	M	N		DSC_0068.JPG
2016-09-03	62.529	-115.216	N	Y	M	N		DSC_0070.JPG
2016-09-03	62.5312	-115.221	N	Y	M	Y		DSC_0072.JPG
2016-09-03	62.5451	-115.24	N	Y	M	Y	tan coloured sediment mixed with pale green water; both algae and sed?	DSC_0075.JPG
2016-09-03	62.5477	-115.244	N	Y	M	Y	tan coloured sediment mixed with pale green water; both algae and sed?	DSC_0076.JPG
2016-09-03	62.5533	-115.255	N	Y	M	N		DSC_0077.JPG
2016-09-03	62.5602	-115.27	N	Y	M	N		DSC_0078.JPG
2016-09-03	62.5652	-115.281	N	Y	M	Y	tan coloured sediment mixed with pale green water; both algae and sed?	DSC_0080.JPG
2016-09-03	62.5757	-115.309	N	Y	M	N		DSC_0081.JPG
2016-09-03	62.5781	-115.315	N	Y	M	N		DSC_0082.JPG
2016-09-03	62.5827	-115.329	N	Y	M	Y	tan coloured sediment mixed with pale green water; both algae and sed?	DSC_0084.JPG
2016-09-03	62.5881	-115.342	N	Y	M	N		DSC_0085.JPG
2016-09-03	62.5931	-115.355	N	Y	M	Y	tan coloured sediment in littoral zone with pale green water; both algae and sed?	DSC_0086.JPG
2016-09-03	62.5966	-115.365	N	Y	M	Y	tan coloured sediment in littoral zone with pale green water; both algae and sed?	DSC_0087.JPG
2016-09-03	62.5988	-115.371	N	Y	M	N		DSC_0088.JPG
2016-09-03	62.6033	-115.385	Y	N		Y	sed in littoral zone stirred up due to windy conditions	DSC_0089.JPG
2016-09-03	62.6045	-115.391	N	Y	M	Y	tan coloured sediment in littoral zone with pale green water; both algae and sed?	DSC_0090.JPG
2016-09-03	62.6053	-115.4	N	Y	M	Y	tan coloured sediment in littoral zone with pale green water; both algae and sed?	DSC_0091.JPG
2016-09-03	62.6065	-115.42	N	N		Y	pastel green colour believed to be caused more by suspended sed?	DSC_0092.JPG
2016-09-03	62.6072	-115.435	N	N		Y		DSC_0093.JPG
2016-09-03	62.6074	-115.437	N	N		Y		DSC_0094.JPG
2016-09-03	62.6081	-115.452	N	N		Y		DSC_0095.JPG
2016-09-03	62.61	-115.474	N	N		Y		DSC_0096.JPG
2016-09-03	62.6109	-115.483	N	N		Y		DSC_0097.JPG
2016-09-03	62.6139	-115.504	N	N		Y	dominantly brown sediment	DSC_0098.JPG
2016-09-03	62.6171	-115.519	N	N		Y		DSC_0099.JPG
2016-09-03	62.6195	-115.53	N	N		Y		DSC_0100.JPG
2016-09-03	62.6204	-115.535	N	N		Y	dominantly sed	DSC_0101.JPG
2016-09-03	62.6229	-115.551	N	N		Y		DSC_0103.JPG
2016-09-03	62.6254	-115.566	N	N		Y		DSC_0104.JPG
2016-09-03	62.6263	-115.572	N	N		Y		DSC_0106.JPG
2016-09-03	62.6284	-115.587	N	N		Y		DSC_0107.JPG
2016-09-03	62.6379	-115.621	N	N		Y		DSC_0109.JPG
2016-09-03	62.6443	-115.647	N	N		Y		DSC_0111.JPG
2016-09-03	62.6492	-115.66	N	N		Y	abundant brown sed	DSC_0112.JPG
2016-09-03	62.6505	-115.664	N	N		Y	pastel green colour believed to be caused more by suspended sed?	DSC_0113.JPG
2016-09-03	62.6525	-115.675	N	N		Y		DSC_0114.JPG
2016-09-03	62.6552	-115.693	N	N		Y		DSC_0116.JPG
2016-09-03	62.6574	-115.715	N	N		Y		DSC_0118.JPG
2016-09-03	62.6545	-115.743	N	N		Y		DSC_0119.JPG
2016-09-03	62.6512	-115.792	N	N		Y		DSC_0120.JPG
2016-09-03	62.6704	-115.822	N	N		Y	abundant brown sed	DSC_0123.JPG
2016-09-03	62.6807	-115.823	N	N		Y		DSC_0127.JPG
2016-09-03	62.6827	-115.822	N	N		Y		DSC_0128.JPG
2016-09-03	62.699	-115.827	N	N		Y	abundant brown sed	DSC_0131.JPG
2016-09-03	62.7113	-115.832	N	N		Y		DSC_0133.JPG
2016-09-03	62.7145	-115.832	N	N		Y		DSC_0134.JPG
2016-09-03	62.7248	-115.833	N	N		Y		DSC_0137.JPG
2016-09-03	62.7261	-115.834	N	N		Y		DSC_0138.JPG
2016-09-03	62.7427	-115.88	N	N		Y		DSC_0141.JPG
2016-09-03	62.744	-115.884	N	N		Y		DSC_0142.JPG
2016-09-03	62.7487	-115.901	N	N		Y	abundant brown sed	DSC_0143.JPG
2016-09-03	62.751	-115.909	N	N		Y	abundant brown sed	DSC_0144.JPG
2016-09-03	62.7536	-115.917	N	N		Y	abundant brown sed	DSC_0145.JPG
2016-09-03	62.7604	-115.937	N	N		Y	abundant brown sed	DSC_0148.JPG
2016-09-03	62.7639	-115.947	N	N		Y	abundant brown sed	DSC_0151.JPG
2016-09-03	62.7661	-115.953	N	N		Y	abundant brown sed	DSC_0152.JPG
2016-09-03	62.7731	-115.986	N	N		Y	abundant brown sed	DSC_0155.JPG
2016-09-03	62.7666	-116.019	N	N		Y		DSC_0156.JPG
2016-09-03	62.7506	-116.055	N	N		Y	weed beds	DSC_0160.JPG
2016-09-03	62.7432	-116.062	N	N		Y		DSC_0162.JPG
2016-09-03	62.737	-116.067	N	N		Y	abundant brown sed	DSC_0163.JPG
2016-09-03	62.7336	-116.07	N	N		Y	abundant brown sed	DSC_0164.JPG
2016-09-03	62.7284	-116.075	N	N		Y	abundant brown sed	DSC_0165.JPG
2016-09-03	62.7205	-116.08	N	N		Y	abundant brown sed	DSC_0166.JPG
2016-09-03	62.6994	-116.076	N	N		Y	abundant brown sed	DSC_0170.JPG
2016-09-03	62.6963	-116.073	N	N		Y	abundant brown sed	DSC_0171.JPG
2016-09-03	62.6897	-116.066	N	N		Y	abundant brown sed	DSC_0173.JPG
2016-09-03	62.6873	-116.062	N	N		Y	abundant brown sed	DSC_0174.JPG
2016-09-03	62.6833	-116.056	N	N		Y	abundant brown sed	DSC_0175.JPG
2016-09-03	62.6801	-116.05	N	N		Y	abundant brown sed	DSC_0176.JPG
2016-09-03	62.671	-116.032	N	N		Y	abundant brown sed	DSC_0177.JPG
2016-09-03	62.6666	-116.025	N	N		Y	abundant brown sed	DSC_0178.JPG
2016-09-03	62.6445	-115.966	N	N		Y	abundant brown sed	DSC_0179.JPG
2016-09-03	62.6408	-115.953	N	N		Y	abundant brown sed	DSC_0180.JPG
2016-09-03	62.6186	-115.89	N	N		Y	abundant brown sed	DSC_0181.JPG
2016-09-03	62.6101	-115.866	N	N		Y	abundant brown sed	DSC_0183.JPG
2016-09-03	62.5989	-115.835	N	N		Y	abundant brown sed	DSC_0185.JPG
2016-09-03	62.5954	-115.826	N	N		Y	weed beds	DSC_0186.JPG
2016-09-03	62.5899	-115.811	N	N		Y	weed beds	DSC_0189.JPG
2016-09-03	62.5827	-115.794	N	N		Y	abundant brown sed	DSC_0190.JPG
2016-09-03	62.5721	-115.774	N	N		Y	abundant brown sed	DSC_0192.JPG
2016-09-03	62.5697	-115.769	N	N		Y	abundant brown sed	DSC_0193.JPG
2016-09-03	62.5611	-115.75	N	N		Y	abundant brown sed	DSC_0195.JPG
2016-09-03	62.5575	-115.739	N	N		Y	abundant brown sed	DSC_0197.JPG
2016-09-03	62.5548	-115.731	N	N		Y	abundant brown sed	DSC_0198.JPG
2016-09-03	62.5475	-115.71	N	N		Y	abundant brown sed	DSC_0199.JPG
2016-09-03	62.5444	-115.704	N	N		Y	abundant brown sed	DSC_0200.JPG
2016-09-03	62.5402	-115.698	N	N		Y	abundant brown sed	DSC_0201.JPG
2016-09-03	62.5244	-115.682	N	N		Y	abundant brown sed	DSC_0203.JPG
2016-09-03	62.5226	-115.68	N	N		Y	abundant brown sed	DSC_0204.JPG
2016-09-03	62.5209	-115.678	N	N		Y	abundant brown sed	DSC_0205.JPG
2016-09-03	62.5115	-115.666	N	N		Y	abundant brown sed	DSC_0206.JPG
2016-09-03	62.4891	-115.631	N	N		Y	abundant brown sed	DSC_0207.JPG
2016-09-03	62.4752	-115.595	N	N		Y	abundant brown sed	DSC_0208.JPG
2016-09-03	62.473	-115.585	N	N		Y	abundant brown sed	DSC_0209.JPG
2016-09-03	62.4701	-115.566	N	N		Y	abundant brown sed	DSC_0210.JPG
2016-09-03	62.4684	-115.554	N	N		Y	abundant brown sed	DSC_0211.JPG
2016-09-03	62.4637	-115.516	N	N		Y	abundant brown sed	DSC_0212.JPG
2016-09-03	62.4648	-115.48	N	N		Y	abundant brown sed	DSC_0214.JPG
2016-09-03	62.4668	-115.457	N	N		Y	distinct sediment mixing zone	DSC_0215.JPG
2016-09-03	62.4776	-115.401	N	N		Y	distinct sediment mixing zone	DSC_0220.JPG
2016-09-03	62.4786	-115.395	N	N		Y	distinct sediment mixing zone	DSC_0221.JPG
2016-09-03	62.4795	-115.349	N	N		Y	distinct sediment mixing zone	DSC_0224.JPG
2016-09-03	62.477	-115.329	N	N		Y	distinct sediment mixing zone	DSC_0226.JPG
2016-09-03	62.475	-115.318	N	N		Y	distinct sediment mixing zone	DSC_0227.JPG
2016-09-03	62.4739	-115.31	N	N		Y	distinct sediment mixing zone	DSC_0228.JPG
2016-09-03	62.4725	-115.302	N	N		Y	distinct sediment mixing zone	DSC_0229.JPG
2016-09-03	62.4716	-115.298	N	N		Y	distinct sediment mixing zone	DSC_0230.JPG
2016-09-03	62.4692	-115.292	N	N		Y	distinct sediment mixing zone	DSC_0232.JPG
2016-09-03	62.4656	-115.286	N	N		Y	distinct sediment mixing zone	DSC_0234.JPG
2016-09-03	62.4651	-115.286	N	N		Y	distinct sediment mixing zone	DSC_0235.JPG
2016-09-03	62.4633	-115.284	N	N		Y	distinct sediment mixing zone	DSC_0236.JPG
2016-09-03	62.4613	-115.283	N	N		Y	distinct sediment mixing zone	DSC_0238.JPG
2016-09-03	62.4583	-115.283	N	N		Y	distinct sediment mixing zone	DSC_0239.JPG
2016-09-03	62.4548	-115.284	N	N		Y	distinct sediment mixing zone	DSC_0242.JPG
2016-09-03	62.4501	-115.286	N	N		Y	distinct sediment mixing zone	DSC_0244.JPG
2016-09-03	62.443	-115.291	N	N		Y	distinct sediment mixing zone	DSC_0246.JPG
2016-09-03	62.4294	-115.302	N	N		Y	distinct sediment mixing zone	DSC_0249.JPG
2016-09-03	62.425	-115.305	N	N		Y	distinct sediment mixing zone	DSC_0250.JPG
2016-09-03	62.4205	-115.307	N	N		Y	distinct sediment mixing zone	DSC_0251.JPG
2016-09-03	62.4116	-115.31	N	N		Y	increasing pastel green from a weakening of the sediment load	DSC_0254.JPG
2016-09-03	62.4032	-115.31	N	N		Y	increasing pastel green from a weakening of the sediment load	DSC_0256.JPG
2016-09-03	62.3991	-115.31	N	N		Y	increasing pastel green from a weakening of the sediment load	DSC_0257.JPG
2016-09-03	62.3916	-115.308	N	N		Y	increasing pastel green from a weakening of the sediment load	DSC_0259.JPG
2016-09-03	62.3887	-115.306	N	N		Y	increasing pastel green from a weakening of the sediment load	DSC_0260.JPG
2016-09-03	62.3845	-115.303	N	N		Y	increasing pastel green from a weakening of the sediment load	DSC_0261.JPG
2016-09-03	62.3811	-115.3	N	N		Y	increasing pastel green from a weakening of the sediment load	DSC_0262.JPG
2016-09-03	62.3723	-115.296	N	N		Y	increasing pastel green from a weakening of the sediment load	DSC_0263.JPG
2016-09-03	62.3584	-115.294	N	N		Y	increasing pastel green from a weakening of the sediment load	DSC_0266.JPG
2016-09-03	62.3473	-115.292	N	N		Y	increasing pastel green from a weakening of the sediment load	DSC_0267.JPG
2016-09-03	62.3445	-115.292	N	N		Y	increasing pastel green from a weakening of the sediment load	DSC_0268.JPG
2016-09-03	62.3416	-115.291	N	N		Y	increasing pastel green from a weakening of the sediment load	DSC_0269.JPG
2016-09-03	62.3226	-115.289	N	N		Y	littoral zone seds	DSC_0272.JPG
2016-09-03	62.3042	-115.256	N	N		Y	pastel green sed mixing zone	DSC_0273.JPG
2016-09-03	62.2997	-115.248	N	N		Y	pastel green sed mixing zone	DSC_0274.JPG
2016-09-03	62.2962	-115.243	N	N		Y	littoral zone seds	DSC_0275.JPG
2016-09-03	62.2946	-115.24	N	N		Y	littoral zone seds	DSC_0276.JPG
2016-09-03	62.2891	-115.232	N	Y	L	Y	turqouise coloured water - possible sed/agae	DSC_0279.JPG
2016-09-03	62.2643	-115.214	N	Y	L	Y	turqouise coloured water - possible sed/agae	DSC_0282.JPG
2016-09-03	62.2603	-115.212	N	N		Y	weaker sed load	DSC_0283.JPG
2016-09-03	62.2536	-115.208	N	N		Y	weaker sed load	DSC_0285.JPG
2016-09-03	62.2446	-115.202	N	N		Y	weaker sed load	DSC_0287.JPG
2016-09-03	62.2404	-115.2	N	N		Y	weaker sed load	DSC_0288.JPG
2016-09-03	62.239	-115.199	N	N		Y	weaker sed load	DSC_0289.JPG
2016-09-03	62.2255	-115.188	N	Y	L	Y	sed + algae?	DSC_0291.JPG
2016-09-03	62.2228	-115.186	N	Y	L	Y	sed + algae?	DSC_0292.JPG
2016-09-03	62.2108	-115.174	N	Y	L	Y	sed + algae?	DSC_0294.JPG
2016-09-03	62.2032	-115.161	N	N		Y	littoral zone seds	DSC_0298.JPG
2016-09-03	62.198	-115.146	N	N		Y	suspended sed load near shore with clear water in the middle of the lake	DSC_0300.JPG
2016-09-03	62.1873	-115.101	N	N		Y		DSC_0304.JPG
2016-09-03	62.1856	-115.09	N	N		Y	suspended sed load near shore with clear water in the middle of the lake	DSC_0306.JPG
2016-09-03	62.1801	-115.051	N	N		Y	suspended sed load near shore with clear water in the middle of the lake	DSC_0308.JPG
2016-09-03	62.1717	-115.031	N	N		Y	suspended sed load near shore with clear water in the middle of the lake	DSC_0309.JPG
2016-09-03	62.1575	-115.024	N	Y	L	Y	based on most of the previous photos this photo probably shows mostly distal suspended sed	DSC_0311.JPG
2016-09-03	62.1544	-115.024	N	Y	L	Y	based on most of the previous photos this photo probably shows mostly distal suspended sed	DSC_0312.JPG
2016-09-03	62.1503	-115.023	N	N		Y	littoral zone seds	DSC_0313.JPG
2016-09-03	62.1473	-115.023	N	N		Y	littoral zone seds	DSC_0314.JPG
2016-09-03	62.1353	-115.021	N	N		Y	littoral zone seds	DSC_0317.JPG
2016-09-03	62.1253	-115.021	Y	N		Y	minor sediment	DSC_0319.JPG
2016-09-03	62.1237	-115.021	Y	N		Y	minor sediment	DSC_0320.JPG
2016-09-03	62.1191	-115.022	Y	N		Y	minor sediment	DSC_0321.JPG
2016-09-03	62.1166	-115.022	Y	N		Y	minor sediment	DSC_0322.JPG
2016-09-03	62.1085	-115.024	Y	N		Y	minor sediment	DSC_0324.JPG
2016-09-03	62.0972	-115.023	N	N		Y	littoral zone seds	DSC_0326.JPG
2016-09-03	62.0943	-115.02	N	N		Y	suspended sed load near shore with clear water in the middle of the lake	DSC_0327.JPG
2016-09-03	62.0905	-115.017	N	N		Y		DSC_0328.JPG
2016-09-03	62.0835	-115.01	N	N		Y		DSC_0330.JPG
2016-09-03	62.0742	-114.999	N	N		Y		DSC_0331.JPG
2016-09-03	62.0492	-114.96	N	N		Y		DSC_0335.JPG
2016-09-03	62.0458	-114.946	N	N		Y		DSC_0336.JPG
2016-09-03	62.0437	-114.934	N	N		Y		DSC_0337.JPG
2016-09-03	62.0426	-114.919	N	N		Y		DSC_0338.JPG
2016-09-03	62.0449	-114.894	N	N		Y		DSC_0339.JPG
2016-09-03	62.042	-114.874	N	N		Y		DSC_0342.JPG
2016-09-03	62.0392	-114.866	N	N		Y		DSC_0343.JPG
2016-09-03	62.0366	-114.86	N	N		Y		DSC_0344.JPG
2016-09-03	62.0341	-114.857	N	N		Y		DSC_0345.JPG
2016-09-03	62.0194	-114.829	N	N		Y		DSC_0349.JPG
2016-09-03	62.0072	-114.796	N	N		Y		DSC_0351.JPG
2016-09-03	62.0031	-114.791	N	N		Y		DSC_0352.JPG
2016-09-03	61.9862	-114.786	N	N		Y		DSC_0355.JPG
2016-09-03	61.9811	-114.784	N	N		Y		DSC_0356.JPG
2016-09-03	61.9724	-114.781	N	N		Y		DSC_0358.JPG
2016-09-03	61.9682	-114.779	N	N		Y		DSC_0359.JPG
2016-09-03	61.9586	-114.776	N	N		Y		DSC_0362.JPG
2016-09-03	61.9488	-114.774	N	N		Y		DSC_0363.JPG
2016-09-03	61.9397	-114.769	N	N		Y		DSC_0364.JPG
2016-09-03	61.9237	-114.736	N	N		Y		DSC_0367.JPG
2016-09-03	61.9214	-114.722	N	N		Y		DSC_0368.JPG
2016-09-03	61.9203	-114.709	N	N		Y		DSC_0369.JPG
2016-09-03	61.9262	-114.668	N	N		Y		DSC_0372.JPG
2016-09-03	61.931	-114.654	N	N		Y		DSC_0373.JPG
2016-09-03	61.9349	-114.646	N	N		Y		DSC_0376.JPG
2016-09-03	61.9572	-114.617	N	N		Y		DSC_0382.JPG
2016-09-03	61.9731	-114.608	Y	N		N		DSC_0387.JPG
2016-09-03	61.9792	-114.604	Y	N		N		DSC_0389.JPG
2016-09-03	62.0425	-114.574	Y	N		N		DSC_0391.JPG
2016-09-03	62.0612	-114.561	Y	N		N		DSC_0395.JPG
2016-09-03	62.0989	-114.539	Y	N		N		DSC_0397.JPG
2016-09-03	62.1006	-114.538	Y	N		N		DSC_0398.JPG
2016-09-03	62.1397	-114.515	Y	N		N		DSC_0401.JPG
2016-09-03	62.1514	-114.508	Y	N		N		DSC_0403.JPG
2016-09-03	62.1524	-114.508	Y	N		N		DSC_0404.JPG
2016-09-03	62.1554	-114.507	Y	N		N		DSC_0405.JPG
2016-09-03	62.1846	-114.496	Y	N		N	sunlight reflection giving the green colour	DSC_0407.JPG
2016-09-03	62.2139	-114.487	Y	N		N		DSC_0411.JPG
2016-09-03	62.2164	-114.486	N	Y	U	N	possible algae? Cloudy green water	DSC_0412.JPG
2016-09-03	62.2375	-114.472	N	Y	U	N		DSC_0415.JPG
2016-09-03	62.2586	-114.433	N	N		Y	low suspended sediment content	DSC_0420.JPG
2016-09-03	62.2592	-114.43	Y	N		N		DSC_0421.JPG
2016-09-03	62.2603	-114.425	Y	N		N		DSC_0422.JPG
2016-09-03	62.2623	-114.417	Y	N		N		DSC_0424.JPG
2016-09-03	62.263	-114.413	Y	N		N		DSC_0425.JPG
2016-09-03	62.2678	-114.354	Y	N		N		DSC_0426.JPG
2016-09-03	62.2656	-114.306	Y	N		N		DSC_0429.JPG
2016-09-03	62.2591	-114.266	Y	N		N		DSC_0433.JPG
2016-09-03	62.257	-114.258	Y	N		N		DSC_0434.JPG
2016-09-03	62.2548	-114.25	Y	N		N		DSC_0435.JPG
2016-09-03	62.2494	-114.23	Y	N		N		DSC_0437.JPG
2016-09-03	62.2486	-114.228	Y	N		N		DSC_0438.JPG
2016-09-03	62.2445	-114.21	Y	N		N		DSC_0440.JPG
2016-09-03	62.2372	-114.182	Y	N		N		DSC_0441.JPG
2016-09-03	62.2198	-114.128	Y	N		N		DSC_0446.JPG
2016-09-03	62.2164	-114.115	Y	N		N		DSC_0453.JPG
2016-09-03	62.2129	-114.098	Y	N		N		DSC_0458.JPG
2016-09-03	62.2079	-114.065	Y	N		N		DSC_0462.JPG
2016-09-03	62.2071	-114.06	Y	N		N		DSC_0463.JPG
2016-09-03	62.2009	-114.024	Y	N		N		DSC_0468.JPG
2016-09-03	62.1994	-114.017	Y	N		N		DSC_0469.JPG
2016-09-03	62.1928	-113.995	Y	N		N		DSC_0471.JPG
2016-09-03	62.187	-113.982	Y	N		N		DSC_0475.JPG
2016-09-03	62.1705	-113.956	Y	N		N		DSC_0477.JPG
2016-09-03	62.1689	-113.953	Y	N		N		DSC_0478.JPG
2016-09-03	62.159	-113.936	Y	N		N		DSC_0480.JPG
2016-09-03	62.1507	-113.918	Y	N		N		DSC_0481.JPG
2016-09-03	62.1434	-113.903	Y	N		N		DSC_0482.JPG
2016-09-03	62.1379	-113.894	Y	N		N		DSC_0485.JPG
2016-09-03	62.1139	-113.851	Y	N		N		DSC_0491.JPG
2016-09-03	62.1016	-113.818	Y	N		N		DSC_0495.JPG
2016-09-03	62.0919	-113.788	Y	N		N		DSC_0498.JPG
2016-09-03	62.0877	-113.775	Y	N		N		DSC_0499.JPG
2016-09-03	62.0805	-113.756	Y	N		N		DSC_0500.JPG
2016-09-03	62.0762	-113.747	Y	N		N		DSC_0501.JPG
2016-09-03	62.0621	-113.72	Y	N		N		DSC_0503.JPG
2016-09-03	62.0473	-113.696	Y	N		N		DSC_0507.JPG
2016-09-03	62.0442	-113.689	Y	N		N		DSC_0509.JPG
2016-09-03	62.0396	-113.679	Y	N		N		DSC_0511.JPG
2016-09-03	62.0354	-113.66	Y	N		N		DSC_0514.JPG
2016-09-03	62.0474	-113.594	Y	N		N		DSC_0519.JPG
2016-09-03	62.0521	-113.598	Y	N		N		DSC_0521.JPG
2016-09-03	62.0545	-113.6	Y	N		N		DSC_0522.JPG
2016-09-03	62.0603	-113.607	Y	N		N		DSC_0524.JPG
2016-09-03	62.0633	-113.612	Y	N		N		DSC_0526.JPG
2016-09-03	62.0675	-113.617	Y	N		N		DSC_0527.JPG
2016-09-03	62.0686	-113.618	Y	N		N		DSC_0528.JPG
2016-09-03	62.0771	-113.628	Y	N		N		DSC_0529.JPG
2016-09-03	62.0888	-113.685	Y	N		N		DSC_0533.JPG
2016-09-03	62.0917	-113.696	Y	N		N		DSC_0534.JPG
2016-09-03	62.0932	-113.702	Y	N		N		DSC_0535.JPG
2016-09-03	62.0957	-113.71	Y	N		N		DSC_0538.JPG
2016-09-03	62.1049	-113.739	Y	N		N		DSC_0545.JPG
2016-09-03	62.1067	-113.743	Y	N		N		DSC_0546.JPG
2016-09-03	62.114	-113.759	Y	N		N		DSC_0548.JPG
2016-09-03	62.1326	-113.789	Y	N		N		DSC_0557.JPG
2016-09-03	62.1422	-113.805	N	N		Y	minor sediment in the narrows	DSC_0561.JPG
2016-09-03	62.147	-113.809	Y	N		N		DSC_0562.JPG
2016-09-03	62.1547	-113.813	Y	N		N		DSC_0565.JPG
2016-09-03	62.1777	-113.877	Y	N		N		DSC_0572.JPG
2016-09-03	62.1852	-113.889	Y	N		N		DSC_0573.JPG
2016-09-03	62.1904	-113.898	Y	N		N		DSC_0574.JPG
2016-09-03	62.1925	-113.901	Y	N		N		DSC_0575.JPG
2016-09-03	62.2102	-113.925	N	Y	L	N	weak bloom off a point	DSC_0584.JPG
2016-09-03	62.2112	-113.927	Y	N		N		DSC_0585.JPG
2016-09-03	62.2164	-113.933	N	Y	L	N		DSC_0586.JPG
2016-09-03	62.221	-113.941	N	Y	L	N	weak bloom off a point	DSC_0588.JPG
2016-09-03	62.2221	-113.943	Y	N		N		DSC_0589.JPG
2016-09-03	62.2407	-113.987	Y	N		N		DSC_0598.JPG
2016-09-03	62.248	-114.012	Y	N		N		DSC_0603.JPG
2016-09-03	62.2498	-114.017	Y	N		N		DSC_0605.JPG
2016-09-03	62.2524	-114.025	Y	N		N		DSC_0606.JPG
2016-09-03	62.2544	-114.031	Y	N		N		DSC_0608.JPG
2016-09-03	62.2715	-114.057	Y	N		N		DSC_0617.JPG
2016-09-03	62.282	-114.085	N	N		Y	tan coloured near-shore sed?	DSC_0623.JPG
2016-09-03	62.2789	-114.128	N	Y	L	N	algal bloom?	DSC_0632.JPG
2016-09-03	62.2784	-114.136	N	Y	L	N		DSC_0633.JPG
2016-09-03	62.2779	-114.146	N	Y	L	N		DSC_0634.JPG
2016-09-03	62.2773	-114.172	N	N		Y		DSC_0636.JPG
2016-09-03	62.2788	-114.188	N	N		Y	sediment between the islands	DSC_0639.JPG
2016-09-03	62.2838	-114.208	N	Y	L	N		DSC_0641.JPG
2016-09-03	62.2875	-114.223	N	Y	L	N		DSC_0644.JPG
2016-09-03	62.289	-114.23	N	N		Y		DSC_0645.JPG
2016-09-03	62.2896	-114.232	N	N		Y		DSC_0646.JPG
2016-09-03	62.2912	-114.239	N	N		Y		DSC_0647.JPG
2016-09-03	62.2935	-114.247	N	Y	L	N		DSC_0648.JPG
2016-09-03	62.2994	-114.268	N	Y	L	N		DSC_0650.JPG
2016-09-03	62.3057	-114.277	N	Y	L	N		DSC_0651.JPG
2016-09-03	62.3088	-114.278	N	Y	L	N		DSC_0652.JPG
2016-09-03	62.3144	-114.28	N	Y	L	Y	sediment and algae	DSC_0654.JPG
2016-09-03	62.3246	-114.275	N	Y	L	Y		DSC_0656.JPG
2016-09-03	62.3269	-114.274	N	Y	L	Y		DSC_0657.JPG
2016-09-03	62.3383	-114.27	N	Y	L	Y		DSC_0660.JPG
2016-09-03	62.3454	-114.269	N	Y	L	Y		DSC_0661.JPG
2016-09-03	62.3492	-114.263	N	Y	L	Y		DSC_0662.JPG
2016-09-03	62.3508	-114.26	N	Y	L	Y		DSC_0663.JPG
2016-09-03	62.3536	-114.254	N	Y	L	Y		DSC_0664.JPG
2016-09-03	62.3586	-114.244	N	Y	L	Y		DSC_0666.JPG
2016-09-03	62.3618	-114.239	N	Y	L	Y		DSC_0667.JPG
2016-09-03	62.3652	-114.234	N	Y	L	Y		DSC_0668.JPG
2016-09-03	62.3715	-114.223	Y	N		N		DSC_0670.JPG
2016-09-03	62.3723	-114.222	Y	N		N		DSC_0671.JPG
2016-09-03	62.3768	-114.221	N	Y	L	N	green tinge to the water	DSC_0673.JPG
2016-09-03	62.3913	-114.248	N	Y	L	N		DSC_0676.JPG
2016-09-03	62.3945	-114.247	N	Y	L	N		DSC_0678.JPG
2016-09-03	62.4032	-114.25	N	Y	L	N		DSC_0681.JPG
2016-09-03	62.4081	-114.254	N	Y	L	N		DSC_0683.JPG
2016-09-03	62.4101	-114.257	N	Y	L	N		DSC_0684.JPG
2016-09-03	62.4279	-114.317	N	Y	L	N		DSC_0694.JPG
2016-09-03	62.4285	-114.316	N	Y	L	N		DSC_0695.JPG
2016-09-03	62.4303	-114.313	N	Y	L	N		DSC_0696.JPG
2016-09-03	62.4434	-114.311	N	Y	L	N		DSC_0701.JPG
2016-09-03	62.4474	-114.316	N	Y	L	N		DSC_0704.JPG
2016-09-03	62.4512	-114.317	N	Y	L	Y	near shore sediment	DSC_0708.JPG
2016-09-03	62.4554	-114.315	N	Y	L	Y	near shore sediment	DSC_0710.JPG
2016-09-03	62.4586	-114.314	N	Y	L	Y	near shore sediment	DSC_0711.JPG
2016-09-03	62.4618	-114.312	N	Y	L	Y	near shore sediment	DSC_0712.JPG
2016-09-03	62.4644	-114.311	N	Y	L	Y	near shore sediment	DSC_0713.JPG
2016-09-03	62.467	-114.307	N	Y	L	Y	near shore sediment	DSC_0714.JPG
2016-09-03	62.4679	-114.306	N	Y	L	Y	near shore sediment	DSC_0715.JPG
2016-09-03	62.4727	-114.302	N	Y	L	Y	near shore sediment	DSC_0718.JPG
2016-09-03	62.4733	-114.301	Y	N		N		DSC_0719.JPG
2016-09-03	62.4776	-114.298	Y	N		N		DSC_0720.JPG
2016-09-03	62.4892	-114.301	N	Y	L	Y	near shore sediment	DSC_0724.JPG
2016-09-03	62.4923	-114.302	N	Y	L	Y	near shore sediment	DSC_0725.JPG
2016-09-03	62.4962	-114.302	N	Y	L	Y	near shore sediment	DSC_0726.JPG
2016-09-03	62.4971	-114.301	N	Y	L	Y	near shore sediment	DSC_0727.JPG
2016-09-03	62.4984	-114.301	N	Y	L	Y	river sediment	DSC_0728.JPG
2016-09-03	62.5047	-114.3	N	Y	L	Y	river sediment	DSC_0730.JPG
2016-09-03	62.5077	-114.319	N	Y	L	N		DSC_0731.JPG
2016-09-03	62.5052	-114.332	N	Y	L	N		DSC_0735.JPG
2016-09-03	62.5024	-114.341	N	Y	L	N		DSC_0736.JPG
2016-09-03	62.4942	-114.359	N	Y	L	N		DSC_0739.JPG
2016-09-03	62.4815	-114.369	N	Y	L	N		DSC_0743.JPG
2016-09-03	62.4797	-114.37	N	Y	L	N		DSC_0744.JPG
2016-09-03	62.4745	-114.368	N	Y	L	N		DSC_0745.JPG
